# Supplementary material for: Radiogenomics analysis reveals the associations of dynamic contrast-enhanced–MRI features with gene expression characteristics, PAM50 subtypes, and prognosis of breast cancer
Source: Front Oncol. 2022 Jul 28;12:943326. doi: 10.3389/fonc.2022.943326 (PMC9366134; doi:10.3389/fonc.2022.943326)
Supplement: Supplementary file 2 [file DataSheet_2.xlsx]

## Sheet: Sequencing informations
Sample ID	Individual name	Total number of sequenced reads	Total number of uniquely mapped reads	RNA integrity number (RIN)	Ratio of all reads aligned to rRNA regions to total uniquely mapped reads (rRNA rate)	Ratio of exon-mapped reads to total uniquely mapped reads (Expression Profile Efficiency)	Total number of detected transcripts with reads ≥1
BC029301	BRCA_CRAG_001	121108656	107912992	8.6	0	0.9372	27806
BC075869	BRCA_CRAG_002	149590836	123544858	7	0	0.9344	32496
BC103895	BRCA_CRAG_003	195666450	117215910	7.9	MISSING	0.7227	34166
BC111520	BRCA_CRAG_004	164525304	136001399	7.5	MISSING	0.8492	30452
BC124674	BRCA_CRAG_005	137763980	122687507	8.6	0	0.9456	31683
BC129666	BRCA_CRAG_006	126476044	98232213	6.6	MISSING	0.7683	24228
BC138227	BRCA_CRAG_007	139269868	108590461	6.6	MISSING	0.7806	30366
BC140523	BRCA_CRAG_008	92900394	76700377	7.9	0	0.889	23461
BC169809	BRCA_CRAG_009	149133106	114142157	6.9	MISSING	0.7433	24792
BC169929	BRCA_CRAG_010	154647658	134437393	7.5	0.0132	0.8679	33963
BC175711	BRCA_CRAG_011	150996218	133773293	7.7	0.0043	0.8624	34651
BC177847	BRCA_CRAG_012	130915132	107238506	8.6	0	0.9283	31627
BC182940	BRCA_CRAG_013	138517478	123006556	7.6	0.0359	0.8833	32619
BC183009	BRCA_CRAG_014	149688342	118486667	6.8	MISSING	0.8224	29619
BC183433	BRCA_CRAG_015	140060216	113287294	6.5	MISSING	0.8397	37848
BC184347	BRCA_CRAG_016	167034104	120861215	7.6	MISSING	0.8339	34055
BC184360	BRCA_CRAG_017	146404196	123320732	8.1	0	0.9408	31498
BC186058	BRCA_CRAG_018	147009388	122257836	7.6	0	0.912	31877
BC186238	BRCA_CRAG_019	171573908	106337739	8.1	0.0001	0.9213	30888
BC186254	BRCA_CRAG_020	141315526	119948929	5.1	MISSING	0.8955	36048
BC186748	BRCA_CRAG_021	131402280	101799010	6	0	0.8934	31063
BC186932	BRCA_CRAG_022	118828192	97656493	6.5	MISSING	0.8269	21724
BC186949	BRCA_CRAG_023	139500178	115077384	6.4	MISSING	0.8027	26605
BC187696	BRCA_CRAG_024	138004152	92471899	7.5	MISSING	0.7161	30514
BC187704	BRCA_CRAG_025	142226868	116445835	6.1	MISSING	0.8499	34602
BC187978	BRCA_CRAG_026	140983342	122840662	8.2	0	0.9273	30337
BC188364	BRCA_CRAG_027	155196590	121534095	7.1	MISSING	0.8464	33531
BC188442	BRCA_CRAG_028	134557030	96197018	8	0.0001	0.928	30315
BC188664	BRCA_CRAG_029	157184832	123778323	7.7	MISSING	0.7466	25210
BC188719	BRCA_CRAG_030	195929212	123197511	7	MISSING	0.7513	34152
BC188750	BRCA_CRAG_031	121755226	86817805	6.7	MISSING	0.7759	26216
BC188794	BRCA_CRAG_032	148900036	102176007	7.9	MISSING	0.6167	24594
BC189117	BRCA_CRAG_033	168393552	153309714	7	0.0116	0.8929	33961
BC189762	BRCA_CRAG_034	138523986	121147989	7.6	0	0.9174	29746
BC189840	BRCA_CRAG_035	97765984	67588194	3.9	MISSING	0.7682	18259
BC189939	BRCA_CRAG_036	179745882	162181142	7.6	0.0103	0.8948	35549
BC189998	BRCA_CRAG_037	142526994	132040142	7.6	0.0026	0.9092	34681
BC190121	BRCA_CRAG_038	163640988	150256408	7	0.0072	0.9064	38238
BC190272	BRCA_CRAG_039	124385124	107623758	8.3	0	0.9242	31898
BC190937	BRCA_CRAG_040	115200560	74079169	8.1	MISSING	0.6405	21824
BC190971	BRCA_CRAG_041	142991456	105132888	4	MISSING	0.7851	34213
BC191540	BRCA_CRAG_042	141522990	130991431	7.4	0.0016	0.9018	34181
BC191642	BRCA_CRAG_043	125552198	112409764	8.1	0	0.948	31622
BC192022	BRCA_CRAG_044	131206134	106152113	6.7	0	0.9077	32170
BC192694	BRCA_CRAG_045	132613896	122363861	7.3	0.0017	0.9021	32742
BC192708	BRCA_CRAG_046	140893164	114671667	6.8	MISSING	0.8467	33303
BC192760	BRCA_CRAG_047	190559982	164593771	8	MISSING	0.8798	37536
BC193109	BRCA_CRAG_048	172957566	155354413	8	0	0.9415	34187
BC193237	BRCA_CRAG_049	124559522	101327342	8	0	0.9453	30427
BC194046	BRCA_CRAG_050	137944692	122847003	6.3	MISSING	0.9015	34735
BC194368	BRCA_CRAG_051	162759000	130636158	6.7	MISSING	0.8595	35640
BC194560	BRCA_CRAG_052	121963886	107733541	8.2	0	0.9217	34907
BC194713	BRCA_CRAG_053	123874254	95824261	6.5	MISSING	0.792	32054
BC194740	BRCA_CRAG_054	134731008	119214381	7.5	0	0.956	31738
BC194808	BRCA_CRAG_055	130203674	100754533	7.4	MISSING	0.8224	33031
BC194886	BRCA_CRAG_056	185822166	146956376	7.4	MISSING	0.8138	32601
BC195525	BRCA_CRAG_057	160781382	142893102	7.5	0.0373	0.8807	37413
BC195608	BRCA_CRAG_058	149214212	118045503	7.1	MISSING	0.8263	30681
BC196050	BRCA_CRAG_059	178409244	152523501	6.8	MISSING	0.8837	35774
BC196410	BRCA_CRAG_060	150690906	112870955	6	MISSING	0.8012	31502
BC196663	BRCA_CRAG_061	128590740	80108650	5.8	0	0.8943	28194
BC196771	BRCA_CRAG_062	144406142	132514859	7.1	0.004	0.9124	35143
BC197302	BRCA_CRAG_063	132412846	116868268	8.3	0	0.9345	33230
BC197364	BRCA_CRAG_064	148588882	103684442	7.2	MISSING	0.7411	28609
BC197906	BRCA_CRAG_065	141429104	121863426	8.8	0	0.9354	32213
BC197972	BRCA_CRAG_066	158448090	136357696	7.2	0.0239	0.8538	35924
BC199200	BRCA_CRAG_067	155192620	140265764	7.7	0.0251	0.8922	34562
BC199340	BRCA_CRAG_068	163708248	142239635	7.7	0.0361	0.8781	35336
BC199983	BRCA_CRAG_069	149527692	138515281	7.2	0.0027	0.9078	37910
BC200167	BRCA_CRAG_070	156959486	141223451	6.7	0.0135	0.8843	38861
BC200437	BRCA_CRAG_071	134150660	98390580	7	MISSING	0.77	23954
BC201132	BRCA_CRAG_072	148046298	133547966	6.7	0.0177	0.8832	36677
BC201386	BRCA_CRAG_073	167242062	115959158	7.7	MISSING	0.7885	29852
BC201409	BRCA_CRAG_074	144326822	128497129	8.3	0	0.9503	33935
BC201612	BRCA_CRAG_075	161218806	139317989	7.8	MISSING	0.8863	36313
BC201705	BRCA_CRAG_076	141017862	110712054	5	MISSING	0.8424	28179
BC201806	BRCA_CRAG_077	146528132	103179020	5.6	MISSING	0.7486	27189
BC201811	BRCA_CRAG_078	194861572	175603135	7.2	MISSING	0.8894	38754
BC202645	BRCA_CRAG_079	116399836	81835172	7.8	MISSING	0.7342	27214
BC202659	BRCA_CRAG_080	141868084	128859497	8.4	0	0.9514	31755
BC203207	BRCA_CRAG_081	147495514	120408944	7.6	0.1203	0.839	32673
BC205359	BRCA_CRAG_082	121278204	104002203	8.8	0	0.9103	27720
BC205806	BRCA_CRAG_083	122064600	82549964	7.5	0	0.8915	25789
BC205946	BRCA_CRAG_084	130161990	101810803	6.7	MISSING	0.8089	26810
BC206082	BRCA_CRAG_085	154469116	130231017	7.5	MISSING	0.8789	33614
BC206237	BRCA_CRAG_086	107211770	87369000	6.1	MISSING	0.8203	22085
BC206542	BRCA_CRAG_087	124210838	108003635	7.7	0	0.9406	32997
BC206909	BRCA_CRAG_088	133908426	116302432	8	0	0.9163	35431
BC207082	BRCA_CRAG_089	173515086	154536716	7.4	MISSING	0.9015	35059
BC207592	BRCA_CRAG_090	133145570	109119466	6.8	0	0.8869	33698
BC207598	BRCA_CRAG_091	165589532	145615279	7.5	0.0348	0.8746	35728
BC208803	BRCA_CRAG_092	112855210	82255835	7.6	MISSING	0.7714	21468
BC208807	BRCA_CRAG_093	127854240	114007512	7.5	0.016	0.8703	32241
BC209101	BRCA_CRAG_094	126768498	96089677	7.6	MISSING	0.8336	29781
BC209315	BRCA_CRAG_095	137228826	109432757	6.9	MISSING	0.8379	26800
BC209786	BRCA_CRAG_096	144890966	129297727	7.9	0.0166	0.8789	34660
BC209862	BRCA_CRAG_097	161352466	121823548	7.1	0	0.9178	33707
BC209989	BRCA_CRAG_098	135277688	111759563	8.1	0	0.9053	32197
BC210121	BRCA_CRAG_099	158806236	137610070	6.8	0.0489	0.8533	35001
BC210151	BRCA_CRAG_100	135211700	114051164	6.6	0	0.933	33224
BC210390	BRCA_CRAG_101	143166416	131010852	7.5	0.0225	0.8898	32848
BC210724	BRCA_CRAG_102	153018052	140668153	7.6	0.0018	0.9195	34625
BC210766	BRCA_CRAG_103	125475372	78579779	6.8	0	0.92	28952
BC211229	BRCA_CRAG_104	150105078	127458135	7.5	MISSING	0.8501	30117
BC211576	BRCA_CRAG_105	156341176	135991735	7.5	0.0158	0.8718	35154
BC211628	BRCA_CRAG_106	177880786	143642258	8.6	0	0.9269	34463
BC211716	BRCA_CRAG_107	187936408	161695897	7.9	0.1281	0.8627	37171
BC211850	BRCA_CRAG_108	122784844	99492130	7.8	0	0.9159	29252
BC211859	BRCA_CRAG_109	124266904	110241533	8	0	0.9382	31582
BC212395	BRCA_CRAG_110	148724900	139547094	6.9	0.0036	0.9136	36391
BC212688	BRCA_CRAG_111	138730624	99647378	6.4	MISSING	0.7934	24280
BC212734	BRCA_CRAG_112	198188768	139280835	7	MISSING	0.7859	35198
BC212783	BRCA_CRAG_113	127368868	109394870	8	0	0.9476	32095
BC212881	BRCA_CRAG_114	151812808	133270060	7.3	MISSING	0.8861	35796
BC213186	BRCA_CRAG_115	137729212	108498132	7.7	MISSING	0.834	29116
BC213202	BRCA_CRAG_116	139359930	126920283	6.2	0.0065	0.8838	34642
BC213375	BRCA_CRAG_117	131024146	95500029	5.1	MISSING	0.8304	18550
BC213391	BRCA_CRAG_118	136044298	115757424	8.9	0	0.9455	33348
BC213503	BRCA_CRAG_119	200511202	139006048	5.2	MISSING	0.7689	34600
BC213837	BRCA_CRAG_120	130091658	103143219	7.2	MISSING	0.8469	32226
BC213938	BRCA_CRAG_121	162973404	134757114	7.7	0.0456	0.8264	35735
BC214010	BRCA_CRAG_122	181941154	90989990	8.2	0.0002	0.9047	27418
BC214218	BRCA_CRAG_123	126668176	98113571	7.1	MISSING	0.798	22269
BC214536	BRCA_CRAG_124	149887672	127319047	7.9	0.0239	0.8684	34595
BC214608	BRCA_CRAG_125	177493156	110339341	8.4	0.0003	0.8935	30752
BC214646	BRCA_CRAG_126	137971206	101540398	7.7	MISSING	0.7416	26424
BC214753	BRCA_CRAG_127	155269424	138742848	8.1	0	0.9436	32000
BC214955	BRCA_CRAG_128	138006656	110205557	6.8	MISSING	0.8295	29158
BC215000	BRCA_CRAG_129	93639294	75397505	7.9	0	0.8891	26632
BC215945	BRCA_CRAG_130	135893830	118235864	6.2	0	0.922	30967
BC215960	BRCA_CRAG_131	136131108	102630010	7.6	MISSING	0.8407	22987
BC216041	BRCA_CRAG_132	174769924	146404436	7	MISSING	0.8779	32814
BC216253	BRCA_CRAG_133	171513826	133508987	8.3	0	0.9353	34170
BC216260	BRCA_CRAG_134	144909104	132385728	7.3	0.0088	0.8972	34026
BC216302	BRCA_CRAG_135	120149972	107495830	8.1	0	0.96	29756
BC216430	BRCA_CRAG_136	113716794	98241305	8.6	0	0.9421	29302
BC216733	BRCA_CRAG_137	154612202	130602317	7.9	0.0179	0.8532	33905
BC216759	BRCA_CRAG_138	145663754	133981919	6	0.002	0.9064	35896
BC216988	BRCA_CRAG_139	158253754	138645851	8.8	0	0.9345	31593
BC217155	BRCA_CRAG_140	144377380	131201990	7.1	0.0044	0.8963	33714
BC217399	BRCA_CRAG_141	148384194	130795774	7.3	MISSING	0.8691	36315
BC217442	BRCA_CRAG_142	139252884	120778751	7.3	0	0.9286	33083
BC217855	BRCA_CRAG_143	144468372	128688157	6.6	0.0657	0.8748	34463
BC217879	BRCA_CRAG_144	131949368	108331697	7.3	MISSING	0.8422	26705
BC218471	BRCA_CRAG_145	140266328	116078706	7.3	0.3187	0.8492	32067
BC218881	BRCA_CRAG_146	144706822	120841346	6.5	0.0295	0.8702	34454
BC221163	BRCA_CRAG_147	144028050	117705377	6.2	MISSING	0.8358	32061
BC222387	BRCA_CRAG_148	152762572	126455839	6.4	MISSING	0.8767	28762
BC222457	BRCA_CRAG_149	129467332	103124254	5.7	MISSING	0.8267	23629
BC223707	BRCA_CRAG_150	163125182	152137505	6.8	0.0141	0.9173	36529
BC224007	BRCA_CRAG_151	117252888	49489068	7.7	0	0.8196	23624
BC224061	BRCA_CRAG_152	155294630	143329500	8	0.0289	0.9023	34000
BC224739	BRCA_CRAG_153	157253214	124494498	7.6	MISSING	0.8318	35375
BC224963	BRCA_CRAG_154	167065162	148240510	8.4	0	0.9404	31494
BC225000	BRCA_CRAG_155	140134640	122446797	6.7	0.0944	0.8639	36178
BC225388	BRCA_CRAG_156	131437366	114982482	7.3	0.1108	0.8612	35176
BC225389	BRCA_CRAG_157	162950266	146137289	8	0.0179	0.8878	33770
BC225524	BRCA_CRAG_158	143438576	117396306	7.7	MISSING	0.8488	34379
BC225561	BRCA_CRAG_159	146229080	129434219	7.7	0.041	0.8956	33009
BC225566	BRCA_CRAG_160	140174190	124126143	7.6	0.0263	0.876	33696
BC225713	BRCA_CRAG_161	145981812	121415939	7.8	MISSING	0.8438	30918
BC225833	BRCA_CRAG_162	99503482	80343977	6.2	MISSING	0.8481	31007
BC225861	BRCA_CRAG_163	149199448	133386830	7.4	0.1147	0.8801	34710
BC225880	BRCA_CRAG_164	155024870	127526237	6	MISSING	0.8693	34807
BC226042	BRCA_CRAG_165	127950832	101887509	7.4	0	0.8918	30277
BC226096	BRCA_CRAG_166	130961250	115133014	8.1	0	0.9427	31612
BC226275	BRCA_CRAG_167	147465134	130783825	7.2	0.0592	0.884	34955
BC226494	BRCA_CRAG_168	123534282	111542567	6.7	MISSING	0.895	29538
BC226696	BRCA_CRAG_169	167761742	120055667	7.4	MISSING	0.8008	33198
BC226996	BRCA_CRAG_170	167481810	138893876	7.7	0.1671	0.8592	34191
BC227266	BRCA_CRAG_171	137764360	122748970	7.6	0.0028	0.9067	29585
BC227319	BRCA_CRAG_172	149239640	110241225	7.6	MISSING	0.7699	29229
BC227849	BRCA_CRAG_173	154335254	127074019	8.1	0	0.931	33061
BC228060	BRCA_CRAG_174	128417376	109868151	7.3	0	0.9335	32139
BC228075	BRCA_CRAG_175	124140584	93842844	7.7	MISSING	0.8437	31033
BC228094	BRCA_CRAG_176	150047956	117083914	6.9	MISSING	0.8402	28240
BC228156	BRCA_CRAG_177	131294356	87384726	7.4	MISSING	0.8369	16135
BC228288	BRCA_CRAG_178	135875036	118462014	7	MISSING	0.8731	31300
BC228807	BRCA_CRAG_179	156521964	139138229	7.4	MISSING	0.895	35339
BC228808	BRCA_CRAG_180	154627062	134214535	6.7	MISSING	0.8843	33179
BC228877	BRCA_CRAG_181	135695416	118138628	6.4	0	0.93	31618
BC229376	BRCA_CRAG_182	134536272	117204955	7.1	0	0.9282	34774
BC229554	BRCA_CRAG_183	129548042	113598809	5.9	0	0.9325	29326
BC229662	BRCA_CRAG_184	133505516	119211449	7.4	0.0093	0.8722	33778
BC229878	BRCA_CRAG_185	130168752	109147299	7.9	MISSING	0.8801	32943
BC230151	BRCA_CRAG_186	161130804	123848669	6.2	MISSING	0.8233	35676
BC612639	BRCA_CRAG_187	153767464	118316994	6.8	MISSING	0.8291	34700
BC621671	BRCA_CRAG_188	134248366	122807634	6.8	0.003	0.8983	31928
BC654125	BRCA_CRAG_189	183246252	163173609	7.5	0.0206	0.8942	33031
BC682658	BRCA_CRAG_190	143885422	129475560	7.6	0.0143	0.8839	33789
BC760652	BRCA_CRAG_191	127931078	117535398	8.3	0	0.9561	31330
BC776801	BRCA_CRAG_192	170568528	149071417	8	0	0.932	39249
BC846753	BRCA_CRAG_193	198039784	123165557	6.4	MISSING	0.7097	29532
BC858073	BRCA_CRAG_194	108846836	99412934	5.8	MISSING	0.8988	31908
BC868260	BRCA_CRAG_195	147967662	124556719	6.4	0.0213	0.8379	34215
BC889749	BRCA_CRAG_196	144050074	112360161	8	MISSING	0.8385	34747
BC928091	BRCA_CRAG_197	157688440	138472397	7.7	0.0147	0.8814	34562
BC935576	BRCA_CRAG_198	125350444	105016068	8.3	0	0.9367	32069
BC946568	BRCA_CRAG_199	176311640	153718981	7.5	MISSING	0.8293	53100
