# Supplementary material for: Radiogenomics analysis reveals the associations of dynamic contrast-enhanced–MRI features with gene expression characteristics, PAM50 subtypes, and prognosis of breast cancer
Source: Front Oncol. 2022 Jul 28;12:943326. doi: 10.3389/fonc.2022.943326 (PMC9366134; doi:10.3389/fonc.2022.943326)
Supplement: Supplementary file 3 [file DataSheet_3.xlsx]

## Sheet: MRI-associated gene symbol
	294 overlapped MRI-associated genes (ranked by the absolute value of r)	138 screened MRI-associated genes (ranked by the number of imaging-gene pairs)
1	PLAC9	LEP
2	RBP4	ADIPOQ
3	HSPA12B	PLAC9
4	LEP	TUSC5
5	PRG4	FABP4
6	ADIPOQ	GLYAT
7	NEFH	C14orf180
8	TUSC5	CIDEA
9	GLI2	CIDEC
10	CIDEA	ZNF843
11	ZCCHC24	SLC1A7
12	ELN	LRRN4CL
13	CIDEC	WISP2
14	GRP	PTH1R
15	CTD-2135D7.5	SCN2B
16	ZNF843	LRRC17
17	GDF6	ADH1B
18	FGF16	FHL1
19	GLYAT	FRMD1
20	FAM43A	TTC40
21	NR2F1-AS1	MYBL2
22	RETN	HEPACAM
23	COX7A1	IZUMO4
24	KLK4	ZBTB47
25	DACT3	RN7SL314P
26	SLC1A7	DACT3
27	NOVA1	TENC1
28	LRRC17	ZFYVE28
29	HTR2B	MFAP4
30	LRRN4CL	KLHL4
31	FABP4	NOVA1
32	PODN	RBP4
33	TENC1	ATP8A2P1
34	AC012485.2	LINC00993
35	VIPR2	DEPDC1
36	FAT3	FAT3
37	RNU4ATAC	RP11-582J16.4
38	SCN2B	OGN
39	C14orf180	PARP3
40	RP3-405J10.4	SP5
41	MFAP4	HTRA1
42	ZBTB47	LRRC48
43	SP5	KERA
44	FHL1	MAPT-AS1
45	TRO	NEFH
46	LRRC4B	FAM83D
47	EFCAB12	NAP1L3
48	ANKRD30A	NME5
49	PTH1R	GSG2
50	SHF	PTRF
51	TGFB1I1	RP11-244H3.1
52	PTRF	RP11-20F24.2
53	SEMA3G	GALNT15
54	ADH1B	GTF2IRD2
55	LRP1	SORCS2
56	OGN	FAM90A20P
57	GS1-124K5.10	GXYLT2
58	SLC7A4	AC005077.12
59	WISP2	PODN
60	CLSTN2	RNASEL
61	KERA	TGFB1I1
62	SORCS2	BNC2
63	RASL11A	CACNA1G
64	SPATA4	GS1-124K5.10
65	ADAMTS18	CENPI
66	RPL21P122	KCTD16
67	FEZ1	LOXL1
68	GSG2	P4HTM
69	PGPEP1	PDGFRL
70	ST6GAL2	PGPEP1
71	GXYLT2	PLCH2
72	GLT8D2	RP11-107I14.2
73	ATP8A2P1	RP11-815J4.6
74	LRRC48	SEC14L2
75	RP11-305B6.1	TCTEX1D4
76	MAPT-AS1	TSHZ1
77	HMCN1	FGF16
78	CDC25A	GTF2IRD2B
79	HTRA1	MCM10
80	GALNT16	NUMA1
81	TMEM232	SERTAD4-AS1
82	COL6A3	STIL
83	HEPACAM	TMEM115
84	NAP1L3	ZCCHC24
85	BNC2	ADRA2A
86	KCTD16	BUB1B
87	IFI27	CYB561D2
88	PCOLCE2	EYA4
89	LINC00993	GLIS2
90	EYA4	GP2
91	PKIG	RP11-318C2.1
92	PRX	RP11-62F24.2
93	NUDT11	RPL21P122
94	OR4K12P	ST6GALNAC6
95	RP11-175K6.1	CDC25A
96	FETUB	EMX2
97	RN7SL314P	FAM198B
98	DNAH7	FOXM1
99	DDX17	GLI2
100	THBD	GREB1L
101	ST6GALNAC6	MELK
102	BATF2	MSRB3
103	ZFYVE28	NISCH
104	PIGR	PRG4
105	NANOGP4	RP11-999E24.3
106	SLIT2-IT1	ADAMTS18
107	KIF13B	AURKB
108	RAPGEF3	C3orf80
109	CACNA1G	CYB5D2
110	FAM83D	E2F1
111	SHISA2	EXO1
112	RP11-107I14.2	FRY-AS1
113	TRIM52	PCOLCE2
114	NME5	RBM3
115	E2F1	SIAH2-AS1
116	MELK	THBD
117	MUC15	TPX2
118	CDK20	AC131097.3
119	AZGP1P2	BCL2
120	RAI2	CDCA3
121	GLULP4	CENPA
122	ASPN	CHEK1
123	RP11-815J4.6	COL8A2
124	MMP11	CPXM1
125	C1QTNF4	DMRT2
126	GLIS2	DNAH7
127	CAMLG	ECE2
128	MYBL2	EHD2
129	EDIL3	HMCN1
130	PDE11A	LRP1
131	GPC3	MKI67
132	SLC26A3	PCDH9
133	RP11-20F24.2	PFN1P3
134	SERTAD4-AS1	PLK1
135	LTBP4	PPAPDC3
136	P4HTM	RP11-133F8.2
137	RP4-603I14.3	RP11-384P7.7
138	RP11-384P7.7	SPEF2
139	BMPER
140	GALNT15
141	EMX2OS
142	EMX2
143	KIFC1
144	ADAM23
145	SPTBN4
146	ZNF521
147	RP11-133F8.2
148	FAM90A20P
149	RP11-999E24.3
150	DNAAF1
151	RP1-93I3.1
152	CDC45
153	TCTEX1D4
154	SEC14L2
155	SHCBP1
156	PPAPDC3
157	CPXM1
158	RP11-62F24.2
159	EXO1
160	EHD2
161	CTD-3105H18.7
162	SLC16A5
163	SPEF2
164	COL6A1
165	NXPE1
166	CNTN1
167	RP11-1319K7.1
168	MIR1285.1
169	EVL
170	SHANK1
171	PDGFRL
172	RBM3
173	GREB1L
174	ASXL3
175	GFRA1
176	NEFM
177	KLHL4
178	MYOC
179	FLG
180	LAMC1
181	MYOZ3
182	RP1-40G4P.1
183	MCM10
184	AC107072.2
185	GP2
186	RP11-582J16.4
187	NUDT10
188	TTC40
189	AURKB
190	OMD
191	CHEK1
192	STIL
193	C9orf116
194	MKI67
195	SORBS1
196	NUSAP1
197	CTD-3032H12.1
198	MIR30C2
199	ACRV1
200	PFN1P3
201	SLC7A8
202	FAM198B
203	GTF2IRD2
204	RP5-952N6.1
205	BUB1B
206	NUDCD1
207	MSRB3
208	SLC1A5
209	PARP3
210	LRP8
211	AC005077.12
212	MAST4
213	RP11-318C2.1
214	ECE2
215	FANCA
216	ARSE
217	FOXM1
218	IQGAP3
219	DEPDC1
220	RP11-553L6.3
221	RP11-446H18.5
222	ZNF396
223	IZUMO4
224	CTC-558O2.1
225	PSAT1
226	CDCA3
227	XPA
228	BIRC5
229	RP11-503N18.1
230	FAM64A
231	RP11-401O9.4
232	NUMA1
233	EGOT
234	FRY-AS1
235	DMRT2
236	BCL2
237	CDC20
238	GTF2IRD2B
239	NISCH
240	RP11-669E14.4
241	TNRC6C
242	LDLRAD4
243	CENPA
244	CENPI
245	POLQ
246	MXD4
247	PLCH2
248	COL8A2
249	KIF2C
250	NRG1
251	MYO15B
252	FRMD1
253	TUBA3E
254	PROC
255	CDCA5
256	PCDH9
257	RP11-244H3.1
258	RGS12
259	SIAH2-AS1
260	BNIPL
261	C3orf80
262	TRAK1
263	TSHZ1
264	DIAPH3
265	RP11-164H5.1
266	PRRG3
267	PLK1
268	CHDH
269	UMOD
270	LOXL1
271	CYB5D2
272	CYB561D2
273	RP11-734K2.4
274	ADRA2A
275	SERGEF
276	RAB6C
277	LDHAP2
278	RNU6-204P
279	TPX2
280	TMEM115
281	PCSK6
282	AC002064.4
283	TTK
284	IRS1
285	RNASEL
286	CTB-33O18.3
287	PSPN
288	TICRR
289	RP11-50E11.3
290	PHYKPL
291	AC131097.3
292	TONSL
293	GRAMD4P8
294	SOWAHA
