# Supplementary material for: Radiogenomics analysis reveals the associations of dynamic contrast-enhanced–MRI features with gene expression characteristics, PAM50 subtypes, and prognosis of breast cancer
Source: Front Oncol. 2022 Jul 28;12:943326. doi: 10.3389/fonc.2022.943326 (PMC9366134; doi:10.3389/fonc.2022.943326)
Supplement: Supplementary file 4 [file DataSheet_4.xlsx]

## Sheet: IHC receptors
ER (n = 100)	PR (n = 108)	HER2 (n = 90)	Ki67 (n = 84)
Features selected (n = 95)	Features selected (n = 19)	Features selected (n = 47)	Features selected (n = 16)
DynamicC5_wavelet.LHH_firstorder_Median	DynamicC1_wavelet.HLH_firstorder_Range	DynamicC11_wavelet.LHL_firstorder_Kurtosis	DynamicC11_wavelet.LHL_gldm_DependenceEntropy
DynamicC8_wavelet.HLL_firstorder_Maximum	DynamicC11_wavelet.HHL_gldm_DependenceNonUniformity	DynamicC4_LoG3_glcm_ClusterShade	DynamicC8_LoG3_glszm_SizeZoneNonUniformityNormalized
DynamicC4_wavelet.LHL_glcm_Correlation	DynamicC11_wavelet.LHH_glszm_SizeZoneNonUniformity	DynamicC10_LoG2_firstorder_Kurtosis	DynamicC3_wavelet.LHL_firstorder_Mean
DynamicC11_wavelet.LHH_glszm_ZoneEntropy	DynamicC5_LoG3_glrlm_GrayLevelNonUniformityNormalized	DynamicC2_LoG2_gldm_SmallDependenceLowGrayLevelEmphasis	DynamicC3_wavelet.LHH_glszm_GrayLevelVariance
DynamicC10_wavelet.LHH_glszm_GrayLevelNonUniformityNormalized	DynamicC10_wavelet.HLL_glszm_SmallAreaEmphasis	BasicPre_wavelet.LHH_firstorder_RootMeanSquared	DynamicC3_LoG3_glszm_SizeZoneNonUniformityNormalized
DynamicC10_wavelet.HLL_glszm_SizeZoneNonUniformityNormalized	DynamicC5_wavelet.LHH_firstorder_Median	DynamicC10_wavelet.LHH_glszm_SmallAreaEmphasis	DynamicC3_wavelet.HLL_firstorder_Skewness
DynamicC1_wavelet.LLL_glcm_ClusterShade	DynamicC8_wavelet.LLH_glcm_Correlation	DynamicC10_original_gldm_LargeDependenceHighGrayLevelEmphasis	DynamicC9_original_gldm_LargeDependenceHighGrayLevelEmphasis
DynamicC11_wavelet.LHH_glszm_SmallAreaEmphasis	DynamicC1_wavelet.HLH_gldm_SmallDependenceLowGrayLevelEmphasis	DynamicC3_LoG3_firstorder_Kurtosis	DynamicC9_wavelet.LHH_gldm_DependenceVariance
BasicPostLater_LoG2_glcm_Imc2	DynamicC3_wavelet.HLL_glcm_ClusterShade	DynamicC10_wavelet.HLL_glcm_ClusterShade	DynamicC8_LoG2_gldm_DependenceNonUniformityNormalized
BasicPostMiddle_LoG3_firstorder_Kurtosis	DynamicC1_wavelet.LHL_firstorder_Skewness	BasicPostEarly_LoG1_firstorder_Median	DynamicC10_wavelet.HHH_firstorder_Range
DynamicC8_LoG3_firstorder_Skewness	DynamicC1_wavelet.HHL_firstorder_Skewness	DynamicC11_LoG3_glcm_Idn	DynamicC9_wavelet.HHH_glcm_Correlation
DynamicC9_wavelet.HHH_gldm_DependenceVariance	DynamicC2_LoG3_firstorder_InterquartileRange	DynamicC8_wavelet.LLL_glrlm_LongRunLowGrayLevelEmphasis	DynamicC10_original_glcm_Imc2
BasicPostLater_LoG2_glcm_Imc1	DynamicC10_wavelet.LHH_glszm_SizeZoneNonUniformity	DynamicC8_LoG2_glcm_ClusterShade	DynamicC2_original_glcm_Correlation
BasicPostLater_wavelet.HLL_gldm_LargeDependenceHighGrayLevelEmphasis	DynamicC11_LoG3_firstorder_90Percentile	DynamicC11_LoG2_glcm_Imc2	DynamicC11_wavelet.LHH_glszm_SizeZoneNonUniformity
DynamicC8_wavelet.HLL_glcm_Idn	DynamicC11_wavelet.HHH_glcm_Imc2	BasicPostLater_original_glcm_Correlation	DynamicC9_wavelet.HLH_glcm_Correlation
DynamicC11_wavelet.HHH_glszm_SmallAreaEmphasis	DynamicC9_LoG3_firstorder_InterquartileRange	DynamicC10_wavelet.HHL_firstorder_Mean	DynamicC2_wavelet.HLH_glcm_Correlation
DynamicC11_wavelet.HLH_glrlm_LongRunHighGrayLevelEmphasis	DynamicC11_LoG2_firstorder_Skewness	DynamicC10_wavelet.HLL_firstorder_Skewness	DynamicC3_wavelet.LHL_firstorder_RootMeanSquared
DynamicC10_LoG2_firstorder_InterquartileRange	DynamicC3_LoG3_gldm_LargeDependenceHighGrayLevelEmphasis	DynamicC11_wavelet.HHL_firstorder_Median	DynamicC3_wavelet.HHL_glcm_Idmn
DynamicC3_wavelet.LLH_glcm_ClusterShade	DynamicC8_wavelet.HLL_glszm_LargeAreaHighGrayLevelEmphasis	DynamicC10_wavelet.HHH_gldm_LargeDependenceHighGrayLevelEmphasis	DynamicC3_wavelet.HHL_glcm_DifferenceEntropy
DynamicC8_LoG2_firstorder_Skewness	DynamicC5_LoG3_glszm_ZoneVariance	DynamicC11_wavelet.LLH_glrlm_ShortRunLowGrayLevelEmphasis	DynamicC8_wavelet.LLL_glcm_JointAverage
DynamicC11_wavelet.LLL_glszm_GrayLevelNonUniformity	DynamicC11_wavelet.HHH_firstorder_Minimum	DynamicC3_wavelet.LHH_gldm_SmallDependenceLowGrayLevelEmphasis	DynamicC10_wavelet.HLH_gldm_SmallDependenceLowGrayLevelEmphasis
DynamicC9_LoG2_gldm_LargeDependenceHighGrayLevelEmphasis	DynamicC9_wavelet.LLH_glcm_Correlation	DynamicC10_wavelet.HHH_glszm_GrayLevelNonUniformityNormalized	BasicPre_wavelet.HHL_glcm_ClusterShade
DynamicC11_wavelet.HHH_glszm_SizeZoneNonUniformityNormalized	DynamicC11_wavelet.HLH_glrlm_LongRunHighGrayLevelEmphasis	DynamicC11_LoG2_gldm_LargeDependenceHighGrayLevelEmphasis	DynamicC3_wavelet.HLH_glcm_Correlation
DynamicC11_LoG2_firstorder_Skewness	DynamicC9_original_glcm_JointAverage	BasicPre_wavelet.LLH_firstorder_Median	DynamicC8_LoG3_firstorder_Mean
DynamicC11_wavelet.LHL_glcm_Correlation	DynamicC3_wavelet.HHH_glcm_Imc2	DynamicC9_wavelet.HHH_firstorder_Minimum	DynamicC8_wavelet.HLH_glcm_Correlation
DynamicC2_wavelet.HLL_gldm_SmallDependenceLowGrayLevelEmphasis	BasicPostMiddle_LoG3_glszm_ZoneVariance	DynamicC11_LoG3_firstorder_Maximum	DynamicC10_wavelet.HLL_gldm_LargeDependenceHighGrayLevelEmphasis
BasicPre_LoG3_glcm_ClusterShade	DynamicC10_LoG3_glcm_Correlation	DynamicC7_wavelet.HHH_glcm_Imc1	DynamicC3_wavelet.HHL_glcm_Id
DynamicC10_wavelet.HLL_glszm_SmallAreaEmphasis	DynamicC1_wavelet.HLH_glcm_Imc2	DynamicC9_wavelet.HHL_firstorder_Skewness	DynamicC10_wavelet.HLH_firstorder_Median
DynamicC10_wavelet.LHL_glszm_GrayLevelNonUniformity	DynamicC11_wavelet.HHH_glszm_SmallAreaLowGrayLevelEmphasis	DynamicC10_LoG2_glcm_ClusterShade	DynamicC3_wavelet.HLH_firstorder_Maximum
DynamicC2_LoG3_firstorder_Kurtosis	DynamicC1_wavelet.HLH_firstorder_Maximum	DynamicC8_wavelet.HLL_firstorder_Energy	DynamicC8_LoG2_firstorder_10Percentile
BasicPostLater_wavelet.HLL_firstorder_Kurtosis	DynamicC11_wavelet.HHH_firstorder_Kurtosis	DynamicC8_wavelet.HLL_firstorder_TotalEnergy	BasicPostLater_wavelet.HLH_glcm_Correlation
DynamicC5_wavelet.LLH_glcm_ClusterShade	DynamicC8_wavelet.HHL_firstorder_Skewness	DynamicC11_original_glcm_ClusterShade	DynamicC3_wavelet.LHH_glcm_Correlation
DynamicC8_wavelet.HLH_gldm_DependenceNonUniformity	DynamicC11_wavelet.HLL_glcm_Idn	DynamicC10_wavelet.HLH_gldm_SmallDependenceLowGrayLevelEmphasis	DynamicC8_wavelet.HHH_glcm_Correlation
DynamicC1_wavelet.HLH_glcm_Correlation	DynamicC11_wavelet.LHH_glcm_Idmn	DynamicC10_original_firstorder_InterquartileRange	DynamicC3_wavelet.LHH_gldm_SmallDependenceLowGrayLevelEmphasis
DynamicC5_wavelet.HHH_glszm_SizeZoneNonUniformityNormalized	DynamicC5_wavelet.HHH_glcm_ClusterShade	DynamicC11_wavelet.HHH_firstorder_Range	DynamicC8_wavelet.LHL_firstorder_Mean
BasicPostLater_wavelet.LHH_glcm_ClusterShade	DynamicC6_wavelet.LHL_glcm_Correlation	DynamicC11_LoG2_glcm_Idmn	DynamicC8_wavelet.LLH_firstorder_Kurtosis
BasicPostMiddle_original_firstorder_Skewness	DynamicC10_original_gldm_LargeDependenceHighGrayLevelEmphasis	DynamicC11_wavelet.LHH_glszm_GrayLevelVariance	DynamicC10_LoG3_gldm_LargeDependenceHighGrayLevelEmphasis
BasicPostEarly_wavelet.HHL_firstorder_Mean	DynamicC10_wavelet.LLL_glszm_SizeZoneNonUniformityNormalized	DynamicC5_wavelet.LHL_glszm_HighGrayLevelZoneEmphasis	DynamicC11_wavelet.LHL_glrlm_LongRunLowGrayLevelEmphasis
BasicPostLater_original_glszm_LargeAreaHighGrayLevelEmphasis	DynamicC11_wavelet.LLL_glszm_GrayLevelNonUniformity	BasicPre_wavelet.LHL_firstorder_Median	DynamicC2_wavelet.HHL_glcm_Idmn
DynamicC10_LoG2_glrlm_LongRunHighGrayLevelEmphasis	DynamicC3_wavelet.LLL_glcm_Correlation	DynamicC10_wavelet.HHL_gldm_SmallDependenceHighGrayLevelEmphasis	DynamicC2_wavelet.HLH_gldm_LargeDependenceHighGrayLevelEmphasis
DynamicC10_wavelet.LHL_gldm_LargeDependenceHighGrayLevelEmphasis	DynamicC4_wavelet.HLL_glcm_Correlation	DynamicC10_wavelet.HLH_glcm_Imc2	DynamicC10_wavelet.LHH_glrlm_LongRunHighGrayLevelEmphasis
DynamicC10_wavelet.LHL_glszm_SmallAreaHighGrayLevelEmphasis	DynamicC5_LoG3_firstorder_Uniformity	DynamicC10_wavelet.LHH_glcm_Imc1	DynamicC11_wavelet.HHH_glcm_Imc1
BasicPostEarly_wavelet.HLL_glcm_Correlation	DynamicC3_wavelet.HLL_glszm_SmallAreaLowGrayLevelEmphasis	DynamicC10_wavelet.LLH_firstorder_90Percentile	BasicPostLater_wavelet.LHH_firstorder_Skewness
DynamicC11_original_glrlm_LongRunHighGrayLevelEmphasis	DynamicC10_LoG1_glrlm_LongRunHighGrayLevelEmphasis	DynamicC11_original_glcm_Idmn	DynamicC10_wavelet.HHH_firstorder_Skewness
DynamicC11_wavelet.LLH_glcm_Imc2	DynamicC10_LoG2_glszm_ZoneEntropy	DynamicC11_wavelet.LLL_glszm_SmallAreaLowGrayLevelEmphasis	DynamicC10_wavelet.LHH_glszm_SmallAreaEmphasis
DynamicC2_LoG2_gldm_SmallDependenceLowGrayLevelEmphasis	DynamicC10_wavelet.LHH_glcm_Imc2	DynamicC10_LoG2_firstorder_90Percentile	DynamicC10_wavelet.LHL_glrlm_LongRunLowGrayLevelEmphasis
DynamicC2_wavelet.HHH_firstorder_Skewness	DynamicC11_wavelet.LHH_glszm_SmallAreaEmphasis	DynamicC10_wavelet.LHL_glcm_Imc1	DynamicC11_wavelet.HHH_firstorder_Kurtosis
BasicPostLater_LoG2_gldm_LargeDependenceHighGrayLevelEmphasis	DynamicC11_wavelet.LHL_firstorder_Skewness	DynamicC11_LoG1_gldm_LargeDependenceHighGrayLevelEmphasis	DynamicC11_wavelet.HHH_firstorder_RootMeanSquared
DynamicC5_wavelet.HHH_firstorder_Median	DynamicC5_wavelet.HHH_firstorder_Skewness	DynamicC2_LoG1_gldm_SmallDependenceLowGrayLevelEmphasis	DynamicC11_wavelet.LLL_glcm_Idmn
DynamicC8_LoG1_gldm_DependenceVariance	DynamicC7_wavelet.LHH_firstorder_Kurtosis	DynamicC3_wavelet.HHH_glrlm_LongRunHighGrayLevelEmphasis	DynamicC2_wavelet.HHH_glszm_ZonePercentage
DynamicC9_wavelet.LLL_glcm_JointAverage	DynamicC8_LoG3_firstorder_Entropy	DynamicC10_LoG2_firstorder_Skewness	DynamicC3_wavelet.HHL_firstorder_10Percentile
Shape_Elongation	DynamicC8_wavelet.HLL_firstorder_Maximum	DynamicC10_wavelet.HHL_gldm_LargeDependenceHighGrayLevelEmphasis	DynamicC10_wavelet.LHL_glszm_GrayLevelNonUniformity
BasicPostLater_wavelet.LHL_glszm_LargeAreaHighGrayLevelEmphasis	DynamicC8_wavelet.LLH_gldm_LargeDependenceHighGrayLevelEmphasis	BasicPostEarly_wavelet.LLL_firstorder_Minimum	DynamicC11_wavelet.HHH_firstorder_Energy
BasicPre_wavelet.HHH_glszm_SmallAreaEmphasis	DynamicC9_LoG2_glcm_ClusterShade	BasicPre_wavelet.HHH_firstorder_Median	BasicPostLater_wavelet.LHL_glcm_Correlation
DynamicC10_LoG3_glcm_Idmn	DynamicC9_LoG3_firstorder_Kurtosis	DynamicC11_wavelet.HLH_firstorder_Skewness	DynamicC10_wavelet.HHH_glcm_Imc1
DynamicC10_wavelet.HHH_glcm_ClusterShade	DynamicC9_original_firstorder_Skewness	DynamicC3_wavelet.LHH_firstorder_Minimum	DynamicC11_original_glcm_Idn
DynamicC10_wavelet.LLH_glcm_Correlation	DynamicC9_wavelet.LLL_glcm_JointAverage	BasicPostLater_LoG3_firstorder_Skewness	DynamicC9_wavelet.HHL_firstorder_Skewness
DynamicC11_wavelet.HHL_glszm_SizeZoneNonUniformityNormalized	BasicPostLater_wavelet.LHH_firstorder_Kurtosis	DynamicC10_original_firstorder_Kurtosis	DynamicC10_LoG2_glcm_ClusterShade
DynamicC11_wavelet.LLH_gldm_SmallDependenceLowGrayLevelEmphasis	BasicPostEarly_LoG3_glszm_LargeAreaEmphasis	DynamicC11_wavelet.HHH_gldm_DependenceNonUniformity	DynamicC10_LoG2_glcm_Imc2
DynamicC11_wavelet.LLL_firstorder_Minimum	BasicPre_wavelet.HLL_glcm_Autocorrelation	DynamicC2_LoG2_firstorder_90Percentile	DynamicC10_original_firstorder_Kurtosis
DynamicC3_LoG2_gldm_SmallDependenceLowGrayLevelEmphasis	BasicPre_wavelet.LHL_glcm_Correlation	DynamicC1_wavelet.LLL_glrlm_LongRunLowGrayLevelEmphasis	DynamicC10_wavelet.HHH_glszm_GrayLevelNonUniformityNormalized
BasicPostEarly_wavelet.HHH_firstorder_Skewness	DynamicC10_LoG3_firstorder_Kurtosis	DynamicC10_LoG2_gldm_DependenceEntropy	DynamicC3_wavelet.HLH_firstorder_Skewness
DynamicC11_wavelet.HHL_glcm_Imc2	DynamicC10_wavelet.HHH_glszm_SmallAreaLowGrayLevelEmphasis	DynamicC10_wavelet.HHH_glcm_Imc1	DynamicC10_wavelet.LHL_glcm_ClusterShade
DynamicC11_wavelet.HLH_glcm_Imc2	DynamicC10_wavelet.HLH_firstorder_Median	DynamicC11_LoG2_firstorder_90Percentile	DynamicC11_wavelet.HLH_gldm_LargeDependenceHighGrayLevelEmphasis
DynamicC3_wavelet.LLL_glcm_JointAverage	DynamicC10_wavelet.HLH_glcm_Idmn	DynamicC11_original_firstorder_Minimum	BasicPostLater_wavelet.HLL_firstorder_RootMeanSquared
DynamicC5_LoG3_glszm_GrayLevelNonUniformityNormalized	DynamicC10_wavelet.HLH_glcm_Idn	DynamicC11_wavelet.HLH_firstorder_Median	DynamicC10_wavelet.LHH_glszm_SmallAreaLowGrayLevelEmphasis
DynamicC9_wavelet.LHL_glcm_ClusterShade	DynamicC10_wavelet.LHH_firstorder_Skewness	DynamicC2_LoG3_gldm_DependenceEntropy	DynamicC10_wavelet.LLL_firstorder_Kurtosis
DynamicC10_LoG1_glszm_ZoneEntropy	DynamicC10_wavelet.LHH_glszm_GrayLevelVariance	DynamicC3_wavelet.LHH_firstorder_Range	DynamicC10_wavelet.LLL_glcm_Correlation
DynamicC10_LoG3_gldm_LargeDependenceHighGrayLevelEmphasis	DynamicC10_wavelet.LHL_glszm_GrayLevelNonUniformity	DynamicC11_wavelet.HHL_firstorder_Minimum	DynamicC11_wavelet.HHH_glszm_ZonePercentage
DynamicC11_LoG2_firstorder_Kurtosis	DynamicC10_wavelet.LLH_glcm_Correlation	DynamicC10_LoG1_firstorder_90Percentile	DynamicC11_wavelet.LHL_glcm_Correlation
DynamicC11_wavelet.LHH_firstorder_Mean	DynamicC11_LoG2_glcm_Correlation	DynamicC11_wavelet.LHH_firstorder_Range	DynamicC3_wavelet.LHL_gldm_DependenceNonUniformityNormalized
DynamicC11_wavelet.LLH_firstorder_Skewness	DynamicC11_original_firstorder_RobustMeanAbsoluteDeviation	DynamicC9_wavelet.HHH_firstorder_Maximum	DynamicC8_LoG1_glcm_ClusterShade
DynamicC3_LoG1_gldm_LargeDependenceHighGrayLevelEmphasis	DynamicC11_wavelet.HHH_glszm_LowGrayLevelZoneEmphasis	BasicPre_wavelet.LHH_glcm_ClusterShade	BasicPre_LoG1_glcm_Autocorrelation
DynamicC7_wavelet.HHL_firstorder_Mean	DynamicC11_wavelet.HHH_glszm_SizeZoneNonUniformityNormalized	DynamicC10_wavelet.LHH_glcm_Imc2	DynamicC10_original_firstorder_Skewness
DynamicC9_LoG2_firstorder_Skewness	DynamicC11_wavelet.HHL_firstorder_10Percentile	DynamicC11_original_gldm_DependenceEntropy	DynamicC10_wavelet.LHH_glszm_LowGrayLevelZoneEmphasis
BasicPre_wavelet.LHL_glcm_Correlation	DynamicC11_wavelet.HLH_firstorder_Skewness	DynamicC2_wavelet.HLL_firstorder_Skewness	DynamicC11_original_firstorder_Minimum
DynamicC11_original_glcm_Idn	DynamicC11_wavelet.HLH_glszm_GrayLevelNonUniformityNormalized	DynamicC10_wavelet.HHL_firstorder_Kurtosis	DynamicC11_original_glcm_Idmn
DynamicC3_wavelet.LHL_glcm_Correlation	DynamicC11_wavelet.HLH_glszm_SmallAreaEmphasis	BasicPostEarly_LoG1_firstorder_RootMeanSquared	DynamicC11_wavelet.HHH_gldm_LargeDependenceHighGrayLevelEmphasis
DynamicC5_wavelet.HHH_firstorder_Skewness	DynamicC11_wavelet.LHH_firstorder_Range	BasicPostLater_wavelet.LHH_glcm_Imc1	DynamicC11_wavelet.HHL_gldm_SmallDependenceLowGrayLevelEmphasis
DynamicC8_wavelet.LHH_glszm_GrayLevelNonUniformity	DynamicC11_wavelet.LHL_firstorder_Energy	DynamicC10_wavelet.HHL_firstorder_Energy	DynamicC11_wavelet.HLH_glrlm_RunVariance
BasicPostLater_wavelet.HLL_glszm_LargeAreaHighGrayLevelEmphasis	DynamicC11_wavelet.LHL_firstorder_TotalEnergy	DynamicC10_wavelet.HHL_firstorder_TotalEnergy	DynamicC11_wavelet.HLL_glcm_Correlation
DynamicC11_LoG3_firstorder_90Percentile	DynamicC2_wavelet.HLL_glszm_SizeZoneNonUniformityNormalized	DynamicC3_wavelet.HHH_firstorder_Minimum	DynamicC11_wavelet.HLL_gldm_SmallDependenceLowGrayLevelEmphasis
DynamicC2_wavelet.LHH_glszm_SmallAreaEmphasis	DynamicC2_wavelet.LHH_glcm_ClusterShade	DynamicC5_LoG2_firstorder_Skewness	DynamicC11_wavelet.LHH_glszm_HighGrayLevelZoneEmphasis
DynamicC9_wavelet.HLH_glcm_Idn	DynamicC3_LoG1_glcm_ClusterShade	DynamicC10_wavelet.HHL_firstorder_RootMeanSquared	DynamicC11_wavelet.LLH_gldm_DependenceEntropy
BasicPre_wavelet.LLL_glcm_ClusterShade	DynamicC4_LoG3_firstorder_90Percentile	DynamicC11_wavelet.HHH_firstorder_Median
DynamicC10_original_gldm_LargeDependenceHighGrayLevelEmphasis	DynamicC5_LoG3_glcm_JointEnergy	DynamicC5_wavelet.LLH_glcm_ClusterShade
DynamicC11_wavelet.HHL_glcm_ClusterShade	DynamicC7_wavelet.LHL_glcm_Correlation	BasicPostEarly_LoG2_glcm_ClusterShade
DynamicC4_wavelet.LLL_glcm_ClusterShade	DynamicC9_wavelet.HLH_glrlm_LongRunHighGrayLevelEmphasis	DynamicC1_wavelet.HLL_glcm_ClusterShade
DynamicC10_LoG2_firstorder_Kurtosis	DynamicC9_wavelet.HLL_glcm_Idmn	DynamicC11_wavelet.LHH_glrlm_LongRunLowGrayLevelEmphasis
BasicPostEarly_wavelet.HLH_glcm_ClusterShade	DynamicC9_wavelet.LHH_glrlm_LongRunHighGrayLevelEmphasis	DynamicC11_wavelet.LHH_firstorder_Median
DynamicC10_wavelet.HHH_firstorder_Range	Shape_Elongation
DynamicC10_wavelet.HLL_glszm_SmallAreaLowGrayLevelEmphasis	BasicPre_wavelet.LHH_firstorder_Mean
DynamicC10_wavelet.LLH_glcm_Imc1	DynamicC1_wavelet.HLH_glcm_Idmn
DynamicC11_wavelet.HHL_firstorder_Kurtosis	DynamicC1_wavelet.LLL_firstorder_Median
DynamicC11_wavelet.HLH_gldm_DependenceEntropy	DynamicC10_LoG2_firstorder_Kurtosis
DynamicC11_wavelet.LHL_firstorder_Skewness	DynamicC10_wavelet.HHH_gldm_DependenceNonUniformity
DynamicC11_wavelet.LLH_firstorder_Kurtosis	DynamicC10_wavelet.HHH_gldm_DependenceNonUniformityNormalized
DynamicC11_wavelet.LLL_glszm_LowGrayLevelZoneEmphasis	DynamicC10_wavelet.HLL_glcm_Idn
BasicPostLater_wavelet.LLH_glcm_ClusterShade	DynamicC10_wavelet.LLH_firstorder_Skewness
DynamicC10_wavelet.LHL_firstorder_Kurtosis	DynamicC11_LoG1_firstorder_Kurtosis
	DynamicC11_wavelet.HLH_firstorder_Mean
	DynamicC11_wavelet.HLL_glcm_ClusterShade
	DynamicC11_wavelet.LHH_glcm_Imc1
	DynamicC11_wavelet.LHL_firstorder_Minimum
	DynamicC11_wavelet.LHL_glrlm_LongRunHighGrayLevelEmphasis
	DynamicC11_wavelet.LLH_glszm_GrayLevelNonUniformity
	DynamicC3_LoG2_glszm_SizeZoneNonUniformityNormalized
	DynamicC4_original_firstorder_Skewness

## Sheet: IHC clinical subtypes
IHC LumA (n = 82)	IHC LumB (n = 100)	IHC Her2-Positive (n = 55)	IHC Triple Negative (n = 85)
Features selected (n = 6)	Features selected (n = 3)	Features selected (n = 8)	Features selected (n = 51)
DynamicC8_wavelet.HLH_gldm_SmallDependenceLowGrayLevelEmphasis	DynamicC10_wavelet.HHH_glcm_ClusterShade	DynamicC5_wavelet.LHH_firstorder_Median	DynamicC11_wavelet.LHL_glrlm_LongRunHighGrayLevelEmphasis
BasicPostMiddle_wavelet.LHL_glcm_Correlation	DynamicC11_wavelet.HHH_glszm_SizeZoneNonUniformityNormalized	DynamicC8_wavelet.LLH_glrlm_LongRunHighGrayLevelEmphasis	DynamicC11_wavelet.HLH_glrlm_LongRunHighGrayLevelEmphasis
DynamicC8_LoG3_firstorder_RootMeanSquared	DynamicC11_wavelet.HHH_glcm_Imc2	DynamicC11_LoG2_glszm_LargeAreaLowGrayLevelEmphasis	BasicPostEarly_wavelet.LHL_firstorder_Skewness
DynamicC8_LoG2_gldm_DependenceNonUniformityNormalized	DynamicC11_wavelet.LLL_firstorder_Minimum	DynamicC1_wavelet.LLH_gldm_LargeDependenceHighGrayLevelEmphasis	DynamicC4_wavelet.LHH_glcm_Correlation
DynamicC11_wavelet.HHL_gldm_LargeDependenceLowGrayLevelEmphasis	DynamicC6_wavelet.HHL_glcm_ClusterShade	DynamicC8_LoG3_gldm_LargeDependenceHighGrayLevelEmphasis	DynamicC11_wavelet.HLH_glcm_Correlation
DynamicC8_LoG3_gldm_DependenceNonUniformityNormalized	DynamicC8_wavelet.HLL_gldm_SmallDependenceLowGrayLevelEmphasis	BasicPostLater_LoG3_firstorder_Kurtosis	DynamicC11_wavelet.LLH_firstorder_Kurtosis
DynamicC11_wavelet.HHH_glcm_Imc1	DynamicC9_wavelet.LLH_firstorder_Maximum	DynamicC3_wavelet.HHL_glcm_JointAverage	DynamicC11_wavelet.LLL_gldm_LargeDependenceHighGrayLevelEmphasis
DynamicC2_wavelet.LLH_gldm_DependenceEntropy	DynamicC10_wavelet.HLH_gldm_DependenceEntropy	DynamicC9_wavelet.LLL_glszm_ZoneEntropy	DynamicC11_wavelet.LHL_glrlm_ShortRunHighGrayLevelEmphasis
DynamicC10_wavelet.HHL_firstorder_Minimum	DynamicC10_wavelet.HLL_gldm_LargeDependenceHighGrayLevelEmphasis	DynamicC11_wavelet.LHH_glcm_Imc2	DynamicC11_LoG3_firstorder_90Percentile
DynamicC1_LoG3_glcm_Imc2	DynamicC2_wavelet.HHL_glcm_Correlation	DynamicC11_wavelet.HHH_glcm_Imc2	DynamicC11_wavelet.HLL_gldm_SmallDependenceLowGrayLevelEmphasis
DynamicC11_wavelet.HLH_gldm_SmallDependenceLowGrayLevelEmphasis	DynamicC3_wavelet.LHL_glcm_Correlation	DynamicC10_wavelet.HHL_firstorder_Median	DynamicC8_wavelet.HHL_glcm_Imc1
BasicPostMiddle_wavelet.HHL_glcm_Correlation	DynamicC4_wavelet.HHL_firstorder_Skewness	DynamicC11_wavelet.LHH_glrlm_LongRunHighGrayLevelEmphasis	DynamicC11_LoG2_firstorder_Skewness
DynamicC10_wavelet.HHH_firstorder_Range	DynamicC10_wavelet.HLL_firstorder_Median	DynamicC4_wavelet.LHL_glcm_Correlation	DynamicC11_wavelet.LHL_glcm_Idmn
DynamicC2_wavelet.LHH_glrlm_LongRunHighGrayLevelEmphasis	DynamicC11_wavelet.HHL_glszm_LargeAreaHighGrayLevelEmphasis	DynamicC5_wavelet.LHH_glszm_SizeZoneNonUniformityNormalized	BasicPostLater_wavelet.HHH_firstorder_Median
DynamicC3_wavelet.LHH_glrlm_LongRunHighGrayLevelEmphasis	DynamicC11_wavelet.LHH_glrlm_LongRunLowGrayLevelEmphasis	DynamicC3_original_gldm_DependenceEntropy	DynamicC10_LoG1_glszm_ZoneEntropy
DynamicC11_wavelet.HHL_firstorder_Median	BasicPostEarly_LoG3_glszm_GrayLevelNonUniformityNormalized	DynamicC11_wavelet.HHL_firstorder_Median	DynamicC10_original_firstorder_Skewness
DynamicC3_LoG3_glszm_SizeZoneNonUniformityNormalized	DynamicC10_wavelet.HHH_glrlm_LongRunHighGrayLevelEmphasis	DynamicC1_wavelet.LHH_glcm_Correlation	DynamicC1_wavelet.HHH_glszm_GrayLevelNonUniformityNormalized
DynamicC10_wavelet.LHL_firstorder_Maximum	DynamicC11_wavelet.HHH_glcm_Correlation	DynamicC11_LoG1_glcm_Imc1	DynamicC10_wavelet.HLH_glcm_Correlation
DynamicC11_wavelet.HHL_gldm_SmallDependenceHighGrayLevelEmphasis	DynamicC11_wavelet.LHH_glszm_SmallAreaEmphasis	DynamicC8_wavelet.HLH_firstorder_Energy	DynamicC10_wavelet.HLL_firstorder_Energy
BasicPostLater_wavelet.LHH_firstorder_Skewness	DynamicC5_wavelet.HLL_glcm_ClusterShade	DynamicC8_wavelet.HLH_firstorder_TotalEnergy	DynamicC11_LoG3_glcm_ClusterShade
DynamicC1_LoG2_glszm_SmallAreaEmphasis	DynamicC10_LoG1_glcm_Correlation	DynamicC8_wavelet.LLL_glcm_Correlation	DynamicC11_original_glcm_Idn
DynamicC2_LoG2_glcm_Idmn	DynamicC10_LoG2_glcm_Imc2	DynamicC11_wavelet.LHH_glrlm_LongRunLowGrayLevelEmphasis	DynamicC11_wavelet.LHH_gldm_SmallDependenceEmphasis
DynamicC2_wavelet.LLL_glcm_Correlation	DynamicC9_wavelet.HHH_firstorder_Skewness	DynamicC10_wavelet.HLL_glszm_SizeZoneNonUniformityNormalized	DynamicC3_wavelet.HLH_glrlm_LongRunHighGrayLevelEmphasis
BasicPostLater_original_gldm_LargeDependenceHighGrayLevelEmphasis	DynamicC10_wavelet.LHH_gldm_LargeDependenceHighGrayLevelEmphasis	DynamicC11_wavelet.HHH_glszm_SizeZoneNonUniformityNormalized	DynamicC7_wavelet.HHH_glcm_Correlation
DynamicC10_LoG3_gldm_LargeDependenceHighGrayLevelEmphasis	DynamicC10_wavelet.LLH_gldm_LargeDependenceHighGrayLevelEmphasis	DynamicC3_wavelet.LHH_glszm_SmallAreaEmphasis	DynamicC10_wavelet.LHH_glszm_GrayLevelNonUniformityNormalized
DynamicC10_wavelet.HHH_gldm_SmallDependenceLowGrayLevelEmphasis	BasicPostEarly_wavelet.HHL_gldm_SmallDependenceLowGrayLevelEmphasis	BasicPostLater_wavelet.HHL_glcm_ClusterShade	BasicPostLater_LoG2_glcm_Imc2
DynamicC1_wavelet.LLH_glcm_ClusterShade	BasicPostEarly_wavelet.HHL_firstorder_Skewness	DynamicC8_wavelet.LHH_firstorder_Skewness	DynamicC9_original_gldm_LargeDependenceHighGrayLevelEmphasis
DynamicC10_wavelet.LHH_firstorder_Minimum	DynamicC10_wavelet.HLH_glrlm_LongRunHighGrayLevelEmphasis	DynamicC11_wavelet.LHH_firstorder_Range	DynamicC1_wavelet.LLH_firstorder_Energy
DynamicC11_wavelet.HLL_glcm_ClusterProminence	DynamicC11_wavelet.HHH_glcm_Idmn	DynamicC11_wavelet.HLH_firstorder_Maximum	DynamicC10_wavelet.HLL_firstorder_Skewness
DynamicC11_wavelet.LHL_firstorder_Range	DynamicC11_wavelet.LHH_glszm_SizeZoneNonUniformityNormalized	DynamicC10_original_gldm_LargeDependenceHighGrayLevelEmphasis	DynamicC11_wavelet.HLL_glrlm_LongRunHighGrayLevelEmphasis
BasicPostMiddle_wavelet.LLL_firstorder_Minimum	DynamicC10_LoG2_glrlm_LongRunHighGrayLevelEmphasis	DynamicC11_wavelet.HHH_glszm_GrayLevelNonUniformityNormalized	DynamicC2_wavelet.HLH_gldm_LargeDependenceHighGrayLevelEmphasis
DynamicC10_wavelet.HHH_firstorder_Skewness	DynamicC11_wavelet.HLH_glcm_Idmn	DynamicC11_wavelet.LLL_glcm_ClusterShade	DynamicC8_wavelet.LHL_glcm_ClusterShade
DynamicC10_wavelet.HHL_glrlm_ShortRunHighGrayLevelEmphasis	DynamicC11_wavelet.HLH_gldm_SmallDependenceLowGrayLevelEmphasis	DynamicC2_wavelet.HHL_firstorder_Maximum	BasicPostLater_wavelet.LHH_firstorder_Skewness
DynamicC10_wavelet.HLH_glrlm_LongRunHighGrayLevelEmphasis	DynamicC9_wavelet.HHH_glcm_JointAverage	DynamicC10_wavelet.HLH_glcm_JointAverage	BasicPostEarly_original_glszm_LargeAreaHighGrayLevelEmphasis
DynamicC3_LoG2_glszm_SizeZoneNonUniformityNormalized	DynamicC11_wavelet.LLL_glcm_Imc1	DynamicC11_LoG3_glszm_SizeZoneNonUniformityNormalized	DynamicC1_original_gldm_SmallDependenceLowGrayLevelEmphasis
DynamicC1_wavelet.LHL_firstorder_Skewness	DynamicC3_wavelet.HLL_glcm_InverseVariance	DynamicC2_wavelet.HLH_firstorder_Energy	DynamicC1_wavelet.HLL_glszm_SmallAreaEmphasis
DynamicC11_wavelet.HLH_firstorder_Mean	DynamicC8_wavelet.HLH_glcm_Correlation	DynamicC6_wavelet.HLL_glcm_Correlation	DynamicC10_wavelet.LHL_gldm_LargeDependenceHighGrayLevelEmphasis
DynamicC10_wavelet.HLL_gldm_LargeDependenceHighGrayLevelEmphasis	DynamicC11_LoG2_glcm_Idn	DynamicC10_wavelet.HHH_gldm_SmallDependenceLowGrayLevelEmphasis	DynamicC11_wavelet.HHH_glszm_SmallAreaEmphasis
DynamicC5_wavelet.LLL_firstorder_Minimum	DynamicC10_LoG3_gldm_DependenceEntropy	DynamicC2_wavelet.HLH_firstorder_TotalEnergy	DynamicC11_wavelet.HHH_glszm_SmallAreaHighGrayLevelEmphasis
DynamicC11_LoG3_firstorder_Kurtosis	DynamicC11_wavelet.HLL_firstorder_Skewness	DynamicC11_wavelet.HLL_glcm_Idmn	DynamicC11_wavelet.HHL_glszm_LargeAreaHighGrayLevelEmphasis
DynamicC3_wavelet.LHH_glcm_JointAverage	DynamicC11_wavelet.LHH_firstorder_Median	DynamicC9_wavelet.HHH_gldm_SmallDependenceLowGrayLevelEmphasis	DynamicC4_wavelet.LHH_firstorder_Skewness
BasicPostLater_wavelet.HLL_glcm_Correlation	DynamicC3_wavelet.HLH_firstorder_Maximum	DynamicC3_wavelet.HHH_gldm_SmallDependenceLowGrayLevelEmphasis	DynamicC2_LoG3_gldm_LargeDependenceHighGrayLevelEmphasis
DynamicC10_LoG1_firstorder_Kurtosis	DynamicC10_wavelet.HHH_firstorder_Range	DynamicC8_wavelet.HHL_firstorder_Energy	DynamicC10_wavelet.HLL_glcm_Idn
DynamicC10_wavelet.LLL_gldm_DependenceEntropy	DynamicC11_wavelet.HHH_glszm_SmallAreaEmphasis	DynamicC8_wavelet.HHL_firstorder_TotalEnergy	DynamicC1_LoG2_glszm_SmallAreaEmphasis
DynamicC11_wavelet.HHH_gldm_LargeDependenceHighGrayLevelEmphasis	BasicPostEarly_wavelet.LHL_glcm_Correlation	DynamicC10_wavelet.HLH_glszm_SmallAreaEmphasis	DynamicC10_LoG3_gldm_SmallDependenceLowGrayLevelEmphasis
DynamicC11_wavelet.HLL_glcm_Imc1	DynamicC5_wavelet.HHH_glszm_SizeZoneNonUniformityNormalized	DynamicC4_LoG2_firstorder_InterquartileRange	DynamicC10_wavelet.LHL_gldm_SmallDependenceLowGrayLevelEmphasis
DynamicC2_LoG3_firstorder_Entropy	DynamicC11_original_gldm_SmallDependenceLowGrayLevelEmphasis	DynamicC11_wavelet.LHH_glcm_Idn	DynamicC1_wavelet.LLH_firstorder_TotalEnergy
DynamicC2_wavelet.HLL_firstorder_Skewness	DynamicC11_wavelet.LHH_glszm_GrayLevelNonUniformity	DynamicC3_original_glcm_Idmn	DynamicC11_wavelet.HLL_firstorder_Skewness
DynamicC4_LoG2_firstorder_Skewness	DynamicC11_wavelet.LHH_glszm_ZoneEntropy	DynamicC9_wavelet.LHH_glcm_Correlation	DynamicC11_wavelet.LHL_firstorder_Range
DynamicC8_LoG3_glszm_SizeZoneNonUniformityNormalized	DynamicC8_original_glcm_Correlation	DynamicC10_LoG3_gldm_DependenceEntropy	DynamicC10_wavelet.HHH_firstorder_Median
DynamicC9_wavelet.HLL_firstorder_Skewness	DynamicC11_wavelet.HHL_firstorder_Kurtosis	DynamicC2_LoG2_gldm_SmallDependenceLowGrayLevelEmphasis	DynamicC11_wavelet.LHL_glszm_SmallAreaEmphasis
BasicPostEarly_wavelet.HHH_glcm_ClusterShade	DynamicC10_LoG1_glcm_ClusterShade	DynamicC8_wavelet.LLL_glszm_GrayLevelNonUniformity	DynamicC11_wavelet.LLH_glszm_GrayLevelNonUniformity
DynamicC10_wavelet.HHL_glcm_ClusterShade	DynamicC10_wavelet.LHH_glszm_SizeZoneNonUniformityNormalized	DynamicC8_wavelet.HHL_glszm_GrayLevelNonUniformity	DynamicC8_wavelet.LHH_glrlm_LongRunHighGrayLevelEmphasis
DynamicC10_wavelet.HHL_glcm_Idmn	DynamicC11_wavelet.LHH_glszm_SmallAreaHighGrayLevelEmphasis	DynamicC11_wavelet.HHH_glcm_ClusterShade	BasicPostMiddle_wavelet.LHL_firstorder_Kurtosis
DynamicC10_wavelet.HLH_firstorder_Median	DynamicC11_LoG1_glcm_Autocorrelation	DynamicC3_wavelet.LLL_glszm_ZoneEntropy	DynamicC2_LoG1_glrlm_LongRunHighGrayLevelEmphasis
DynamicC10_wavelet.LHH_glrlm_LowGrayLevelRunEmphasis	DynamicC10_wavelet.HHL_firstorder_Skewness		DynamicC11_wavelet.LHH_glszm_GrayLevelNonUniformityNormalized
DynamicC10_wavelet.LHH_glszm_GrayLevelNonUniformity	DynamicC11_original_glcm_Idn		DynamicC11_wavelet.LHL_gldm_SmallDependenceLowGrayLevelEmphasis
DynamicC11_wavelet.HHH_firstorder_Skewness	DynamicC8_wavelet.LLH_firstorder_Maximum		BasicPostEarly_wavelet.LHL_glszm_LargeAreaHighGrayLevelEmphasis
DynamicC11_wavelet.HHH_glszm_ZonePercentage	DynamicC10_wavelet.HLH_glcm_Correlation		DynamicC10_wavelet.HLL_firstorder_RootMeanSquared
DynamicC11_wavelet.HLH_glcm_Imc2	DynamicC11_wavelet.HLH_glrlm_LowGrayLevelRunEmphasis		DynamicC10_wavelet.LHL_glcm_Idmn
DynamicC11_wavelet.HLH_glszm_SizeZoneNonUniformityNormalized	DynamicC10_wavelet.LHH_firstorder_RootMeanSquared		DynamicC11_wavelet.LHH_glszm_GrayLevelNonUniformity
DynamicC11_wavelet.HLL_glcm_Idmn	DynamicC11_wavelet.HHH_gldm_DependenceNonUniformity		DynamicC9_wavelet.HHH_firstorder_Skewness
DynamicC11_wavelet.LHH_glszm_GrayLevelNonUniformity	BasicPostLater_wavelet.HLH_glcm_Correlation		BasicPostLater_wavelet.HHH_glcm_Correlation
DynamicC11_wavelet.LLH_gldm_SmallDependenceLowGrayLevelEmphasis	DynamicC10_wavelet.LHH_firstorder_Energy		DynamicC10_wavelet.HHH_glrlm_LongRunHighGrayLevelEmphasis
DynamicC11_wavelet.LLL_glcm_Correlation	DynamicC1_LoG2_glszm_GrayLevelNonUniformityNormalized		DynamicC8_wavelet.LLL_glszm_LargeAreaEmphasis
DynamicC2_wavelet.LHH_gldm_LargeDependenceHighGrayLevelEmphasis	DynamicC11_LoG3_firstorder_Skewness		DynamicC8_wavelet.LLL_glszm_ZoneVariance
DynamicC10_wavelet.HHH_gldm_LargeDependenceHighGrayLevelEmphasis	DynamicC9_wavelet.HHH_glcm_Imc2		DynamicC10_wavelet.HLL_firstorder_TotalEnergy
DynamicC3_original_glcm_Correlation	DynamicC10_wavelet.HHH_firstorder_Skewness		DynamicC10_wavelet.HLL_firstorder_Mean
DynamicC10_wavelet.LHH_glrlm_LongRunLowGrayLevelEmphasis	DynamicC11_wavelet.LLL_gldm_DependenceEntropy		DynamicC5_wavelet.LHL_firstorder_Kurtosis
DynamicC11_wavelet.HLH_gldm_LargeDependenceEmphasis	DynamicC11_wavelet.LHH_firstorder_RootMeanSquared		BasicPostLater_wavelet.LHH_glcm_ClusterShade
DynamicC11_original_glcm_Idmn	DynamicC11_wavelet.LHH_glszm_SmallAreaLowGrayLevelEmphasis		BasicPostLater_wavelet.LHH_glcm_Correlation
DynamicC11_wavelet.LHH_glcm_Idmn	DynamicC11_wavelet.HLL_firstorder_Kurtosis		DynamicC2_LoG1_firstorder_Minimum
DynamicC11_wavelet.LHH_glszm_GrayLevelNonUniformityNormalized	DynamicC8_wavelet.LHH_gldm_DependenceVariance		DynamicC3_wavelet.LHH_glcm_ClusterShade
DynamicC9_original_gldm_LargeDependenceHighGrayLevelEmphasis	DynamicC11_LoG1_glcm_Idmn		BasicPre_wavelet.HLL_glrlm_LongRunHighGrayLevelEmphasis
DynamicC10_wavelet.HHH_glszm_ZoneEntropy	DynamicC11_LoG2_glcm_Imc2		DynamicC10_wavelet.HLH_firstorder_Range
DynamicC8_LoG3_glcm_DifferenceEntropy	DynamicC11_wavelet.LHH_glrlm_HighGrayLevelRunEmphasis		DynamicC9_wavelet.LLL_gldm_LargeDependenceHighGrayLevelEmphasis
DynamicC11_LoG2_gldm_SmallDependenceLowGrayLevelEmphasis	DynamicC3_wavelet.LHH_firstorder_Skewness		DynamicC11_wavelet.HLL_glcm_Idmn
DynamicC8_LoG2_glszm_SizeZoneNonUniformityNormalized	DynamicC5_wavelet.LHL_firstorder_Skewness		DynamicC5_wavelet.LLH_glcm_ClusterShade
DynamicC8_LoG3_firstorder_Entropy	DynamicC10_LoG2_gldm_SmallDependenceLowGrayLevelEmphasis		DynamicC10_wavelet.LLH_glrlm_LongRunHighGrayLevelEmphasis
DynamicC10_wavelet.LHH_glrlm_ShortRunHighGrayLevelEmphasis	DynamicC3_LoG3_firstorder_Skewness		DynamicC3_wavelet.HHH_glcm_Idn
DynamicC11_wavelet.HHH_glszm_LargeAreaLowGrayLevelEmphasis	DynamicC10_LoG2_glcm_ClusterShade		DynamicC11_wavelet.HHH_glcm_ClusterShade
DynamicC10_wavelet.HHL_gldm_HighGrayLevelEmphasis	BasicPre_wavelet.HHL_glcm_ClusterShade		DynamicC2_LoG1_firstorder_Range
	DynamicC11_wavelet.LHH_firstorder_Energy		DynamicC2_wavelet.LHH_glcm_InverseVariance
	DynamicC10_wavelet.HLL_glcm_Idn		DynamicC5_wavelet.HLL_glcm_ClusterShade
	DynamicC2_wavelet.HLL_firstorder_Energy		BasicPostEarly_wavelet.LHL_firstorder_Kurtosis
	DynamicC2_wavelet.HLL_firstorder_TotalEnergy
	BasicPostMiddle_original_firstorder_Skewness
	DynamicC8_wavelet.HLH_gldm_SmallDependenceLowGrayLevelEmphasis
	DynamicC10_wavelet.HLH_firstorder_Median
	DynamicC11_wavelet.LHH_glrlm_RunEntropy
	DynamicC3_wavelet.HHH_firstorder_Median
	DynamicC11_wavelet.LHL_gldm_SmallDependenceLowGrayLevelEmphasis
	DynamicC4_wavelet.LHH_glcm_Correlation
	DynamicC11_wavelet.LLH_glszm_GrayLevelNonUniformity
	DynamicC11_wavelet.LLL_gldm_LargeDependenceLowGrayLevelEmphasis
	DynamicC8_wavelet.LHL_gldm_LargeDependenceHighGrayLevelEmphasis
	DynamicC11_LoG2_gldm_LargeDependenceHighGrayLevelEmphasis
	DynamicC10_wavelet.LLL_gldm_DependenceEntropy
	BasicPostEarly_LoG3_gldm_LowGrayLevelEmphasis
	DynamicC3_wavelet.LHH_gldm_DependenceVariance

## Sheet: PAM50 molecular subtypes
PAM50 LumA (n = 115)	PAM50 LumB (n = 93)	PAM50 Her2-Enriched (n = 70)	PAM50 Basal-like (n = 99)
Features selected (n = 20)	Features selected (n = 5)	Features selected (n = 2)	Features selected (n = 2)
DynamicC9_LoG1_glszm_SizeZoneNonUniformityNormalized	DynamicC11_wavelet.HHH_glszm_GrayLevelNonUniformityNormalized	DynamicC5_wavelet.LLH_glcm_ClusterShade	DynamicC6_wavelet.LHL_firstorder_Kurtosis
DynamicC11_wavelet.LHL_gldm_DependenceEntropy	DynamicC8_LoG3_glszm_GrayLevelNonUniformityNormalized	BasicPostLater_LoG3_firstorder_Kurtosis	BasicPostMiddle_wavelet.LHL_firstorder_Median
DynamicC3_wavelet.LHH_firstorder_10Percentile	DynamicC10_LoG2_firstorder_InterquartileRange	DynamicC10_wavelet.LLL_glcm_Imc1	DynamicC10_original_firstorder_Skewness
DynamicC11_wavelet.HLH_firstorder_Minimum	DynamicC11_original_gldm_LargeDependenceHighGrayLevelEmphasis	DynamicC3_wavelet.LHH_gldm_SmallDependenceLowGrayLevelEmphasis	BasicPostEarly_wavelet.HLL_glcm_Correlation
DynamicC11_wavelet.LHL_glrlm_LongRunHighGrayLevelEmphasis	BasicPostLater_wavelet.HHH_firstorder_Skewness	DynamicC5_LoG3_firstorder_Skewness	DynamicC1_original_gldm_LargeDependenceHighGrayLevelEmphasis
DynamicC1_wavelet.LLH_gldm_SmallDependenceLowGrayLevelEmphasis	DynamicC4_LoG2_glcm_InverseVariance	DynamicC11_original_glcm_Correlation	DynamicC1_wavelet.HLL_glcm_Correlation
DynamicC7_wavelet.LHL_glcm_Correlation	DynamicC4_wavelet.LLL_firstorder_Skewness	DynamicC11_wavelet.LHL_firstorder_Skewness	DynamicC10_wavelet.HHH_gldm_LowGrayLevelEmphasis
BasicPostLater_wavelet.HLL_firstorder_RootMeanSquared	DynamicC11_wavelet.LHH_glszm_ZoneEntropy	DynamicC10_wavelet.HLH_glszm_SmallAreaHighGrayLevelEmphasis	DynamicC10_wavelet.HLH_glrlm_LongRunHighGrayLevelEmphasis
BasicPostLater_original_gldm_LargeDependenceHighGrayLevelEmphasis	DynamicC10_original_firstorder_InterquartileRange	DynamicC11_wavelet.HHL_glcm_Idn	DynamicC10_wavelet.LHL_firstorder_Skewness
BasicPre_wavelet.LHH_firstorder_Mean	DynamicC1_LoG1_glcm_Correlation	DynamicC1_wavelet.HHH_glcm_Idn	DynamicC11_original_glszm_ZoneEntropy
DynamicC1_wavelet.HLL_firstorder_Energy	DynamicC10_wavelet.HHH_glcm_ClusterShade	DynamicC3_wavelet.LLL_glszm_ZoneEntropy	DynamicC11_wavelet.HLH_glcm_Imc2
DynamicC1_wavelet.HLL_firstorder_TotalEnergy	DynamicC11_wavelet.HLL_gldm_LargeDependenceHighGrayLevelEmphasis	DynamicC10_wavelet.LLL_glcm_Imc2	DynamicC11_wavelet.LLL_gldm_SmallDependenceLowGrayLevelEmphasis
DynamicC10_LoG2_glcm_Correlation	DynamicC10_wavelet.LLH_gldm_LargeDependenceHighGrayLevelEmphasis	DynamicC10_LoG2_glcm_ClusterShade	BasicPostEarly_wavelet.LHL_firstorder_Skewness
DynamicC10_wavelet.LHL_glcm_ClusterShade	DynamicC9_LoG1_gldm_SmallDependenceLowGrayLevelEmphasis	DynamicC11_wavelet.HHH_glcm_Imc2	DynamicC9_LoG2_glrlm_LowGrayLevelRunEmphasis
DynamicC11_wavelet.HLH_firstorder_Maximum	DynamicC10_LoG3_firstorder_90Percentile	DynamicC2_original_glcm_Correlation	DynamicC9_wavelet.LHH_glrlm_LongRunHighGrayLevelEmphasis
DynamicC11_wavelet.HLH_firstorder_Range	DynamicC10_wavelet.HHH_gldm_DependenceNonUniformity	DynamicC9_LoG2_glszm_SmallAreaEmphasis	BasicPostLater_wavelet.LHL_glszm_LargeAreaHighGrayLevelEmphasis
DynamicC11_wavelet.LHL_firstorder_RootMeanSquared	DynamicC2_wavelet.LHL_glcm_Idn	DynamicC10_wavelet.LLL_gldm_SmallDependenceLowGrayLevelEmphasis	DynamicC1_wavelet.LHH_firstorder_Skewness
DynamicC2_LoG2_gldm_DependenceNonUniformityNormalized	BasicPre_wavelet.HHL_glcm_Imc1	DynamicC8_LoG3_glszm_GrayLevelNonUniformity	DynamicC1_wavelet.LLL_gldm_SmallDependenceLowGrayLevelEmphasis
DynamicC2_wavelet.LLH_firstorder_Energy	BasicPre_wavelet.LHH_firstorder_Mean	DynamicC11_wavelet.HLH_glszm_SmallAreaHighGrayLevelEmphasis	DynamicC10_wavelet.HHH_firstorder_Maximum
DynamicC1_LoG2_glszm_SmallAreaEmphasis	DynamicC1_wavelet.HLH_glrlm_LongRunHighGrayLevelEmphasis	DynamicC3_original_glcm_Correlation	DynamicC10_wavelet.HHH_glcm_JointAverage
DynamicC11_LoG3_glcm_Imc2	DynamicC10_wavelet.HHL_glcm_Correlation	DynamicC2_wavelet.HLH_firstorder_Minimum	DynamicC10_wavelet.HLH_firstorder_Skewness
DynamicC2_wavelet.LLH_firstorder_TotalEnergy	DynamicC10_wavelet.HHL_glcm_Imc1	DynamicC11_wavelet.HHL_firstorder_Median	DynamicC10_wavelet.HLH_glszm_SmallAreaEmphasis
DynamicC11_LoG2_glszm_SmallAreaLowGrayLevelEmphasis	DynamicC10_wavelet.HLH_glcm_Idn	DynamicC11_wavelet.LHH_glcm_Idn	DynamicC10_wavelet.LHL_gldm_SmallDependenceLowGrayLevelEmphasis
DynamicC11_wavelet.HLH_gldm_LargeDependenceLowGrayLevelEmphasis	DynamicC3_wavelet.HHL_glcm_InverseVariance	DynamicC10_LoG2_glcm_Imc2	DynamicC11_LoG3_glrlm_RunEntropy
BasicPostMiddle_wavelet.HLH_glcm_ClusterShade	DynamicC11_LoG3_glcm_Idmn	DynamicC10_wavelet.HHH_firstorder_Minimum	DynamicC11_wavelet.HHH_firstorder_Maximum
DynamicC3_wavelet.LHH_glcm_DifferenceAverage	DynamicC11_original_firstorder_Range	DynamicC11_wavelet.LHH_firstorder_Mean	DynamicC11_wavelet.HHH_glszm_GrayLevelNonUniformityNormalized
DynamicC7_wavelet.HLL_firstorder_RootMeanSquared	DynamicC11_wavelet.LLH_glcm_Correlation	DynamicC1_wavelet.HHH_firstorder_Maximum	DynamicC11_wavelet.HLH_firstorder_Kurtosis
DynamicC8_wavelet.LHH_firstorder_Skewness	BasicPostLater_wavelet.HHL_firstorder_Median	DynamicC1_wavelet.HLH_glrlm_LongRunHighGrayLevelEmphasis	DynamicC11_wavelet.LHL_glcm_ClusterShade
DynamicC10_original_glcm_Idmn	DynamicC10_wavelet.HHH_glszm_ZoneVariance	DynamicC8_wavelet.HHH_firstorder_Maximum	DynamicC11_wavelet.LHL_glcm_Imc1
DynamicC10_wavelet.LHL_glcm_Correlation	DynamicC10_wavelet.HHH_firstorder_Skewness	DynamicC8_wavelet.LLL_glszm_GrayLevelNonUniformity	DynamicC11_wavelet.LLH_glcm_Imc2
DynamicC11_wavelet.HHH_glszm_ZoneEntropy	DynamicC3_wavelet.HHH_firstorder_Median	DynamicC10_wavelet.HHH_glszm_SizeZoneNonUniformityNormalized	DynamicC4_wavelet.LHH_glcm_ClusterShade
DynamicC11_wavelet.HLH_glcm_Idmn	DynamicC11_wavelet.HLH_glrlm_ShortRunHighGrayLevelEmphasis	DynamicC10_wavelet.HLH_gldm_SmallDependenceLowGrayLevelEmphasis	DynamicC8_wavelet.LHH_firstorder_Minimum
DynamicC11_wavelet.LLL_gldm_LargeDependenceLowGrayLevelEmphasis	DynamicC11_wavelet.HHL_firstorder_InterquartileRange	DynamicC11_wavelet.HHL_firstorder_Kurtosis	BasicPre_wavelet.LHH_glszm_SmallAreaEmphasis
DynamicC2_wavelet.LLH_glszm_SizeZoneNonUniformityNormalized	DynamicC11_wavelet.LLL_glcm_Imc1	DynamicC11_wavelet.LLL_glcm_ClusterShade	BasicPostEarly_wavelet.HLH_glszm_HighGrayLevelZoneEmphasis
DynamicC2_wavelet.LLH_glszm_ZoneEntropy	DynamicC11_original_glszm_SizeZoneNonUniformityNormalized	DynamicC10_LoG3_glcm_ClusterShade	DynamicC10_wavelet.LHL_glcm_ClusterShade
DynamicC3_wavelet.LHH_gldm_DependenceNonUniformityNormalized	DynamicC2_LoG2_glrlm_ShortRunLowGrayLevelEmphasis	DynamicC3_wavelet.LLL_glcm_Correlation	DynamicC11_wavelet.HLH_glszm_SizeZoneNonUniformityNormalized
DynamicC4_wavelet.LLL_glcm_ClusterShade	DynamicC10_LoG2_glcm_Imc2	DynamicC10_wavelet.LHH_firstorder_Skewness	DynamicC11_wavelet.HLL_glcm_Idn
DynamicC7_wavelet.HLH_glcm_ClusterShade	DynamicC10_original_firstorder_Minimum	DynamicC11_LoG1_glcm_Correlation	DynamicC4_wavelet.LHH_firstorder_Skewness
BasicPostLater_wavelet.HHH_firstorder_Skewness	DynamicC10_wavelet.LLH_glcm_Idn	DynamicC11_wavelet.HHH_firstorder_RootMeanSquared	DynamicC4_wavelet.LLL_glcm_ClusterShade
DynamicC8_wavelet.HLH_firstorder_Kurtosis	DynamicC11_wavelet.HLH_glrlm_LongRunLowGrayLevelEmphasis	DynamicC2_wavelet.LLL_firstorder_InterquartileRange	DynamicC5_wavelet.HHH_glcm_Autocorrelation
DynamicC8_wavelet.LHL_firstorder_Mean	DynamicC11_wavelet.LHL_gldm_LargeDependenceHighGrayLevelEmphasis	DynamicC11_wavelet.HHH_firstorder_Energy	DynamicC7_wavelet.LHL_firstorder_Skewness
DynamicC9_LoG3_gldm_LargeDependenceHighGrayLevelEmphasis	DynamicC3_wavelet.HLL_glcm_Correlation	BasicPostLater_wavelet.LHH_firstorder_Skewness	DynamicC8_wavelet.HHH_gldm_DependenceNonUniformityNormalized
BasicPostLater_wavelet.HHL_firstorder_Kurtosis	DynamicC3_wavelet.LHL_glcm_Correlation	DynamicC10_wavelet.HHL_gldm_LargeDependenceHighGrayLevelEmphasis	DynamicC8_wavelet.HHH_glszm_LargeAreaEmphasis
DynamicC9_wavelet.HHL_glszm_SizeZoneNonUniformityNormalized	DynamicC8_LoG2_glcm_ClusterShade	DynamicC11_wavelet.LHH_glszm_LargeAreaHighGrayLevelEmphasis	DynamicC9_wavelet.LHL_glcm_Idn
BasicPostLater_wavelet.LHL_glcm_Correlation	DynamicC1_wavelet.LLH_glszm_SizeZoneNonUniformityNormalized	DynamicC10_wavelet.LLL_firstorder_Minimum	BasicPostLater_wavelet.HLL_firstorder_Maximum
BasicPostEarly_LoG3_glcm_Imc1	DynamicC10_wavelet.HLL_firstorder_Maximum	DynamicC11_LoG3_firstorder_Maximum	BasicPostLater_wavelet.LLH_firstorder_Skewness
BasicPostMiddle_LoG2_firstorder_Kurtosis	DynamicC3_wavelet.HHL_firstorder_Skewness	DynamicC1_wavelet.HLL_firstorder_Maximum	BasicPostMiddle_wavelet.LHL_firstorder_Mean
BasicPostMiddle_LoG2_firstorder_Skewness	DynamicC9_wavelet.HHH_gldm_SmallDependenceLowGrayLevelEmphasis	DynamicC11_wavelet.LHL_firstorder_Kurtosis	DynamicC1_original_glrlm_ShortRunLowGrayLevelEmphasis
BasicPostMiddle_wavelet.HLH_firstorder_Skewness	DynamicC10_wavelet.HLL_glcm_Idmn	DynamicC3_wavelet.HHL_firstorder_Energy	DynamicC1_wavelet.HLH_glrlm_ShortRunHighGrayLevelEmphasis
BasicPostMiddle_wavelet.HLH_glszm_SizeZoneNonUniformityNormalized	DynamicC11_LoG3_glcm_Imc2	DynamicC5_wavelet.HLH_firstorder_Median	DynamicC10_LoG3_firstorder_RobustMeanAbsoluteDeviation
BasicPostEarly_wavelet.HHH_firstorder_Skewness	DynamicC10_LoG3_glcm_ClusterProminence	DynamicC8_wavelet.HLL_firstorder_Maximum	DynamicC10_LoG3_glrlm_LongRunHighGrayLevelEmphasis
BasicPre_wavelet.HLH_glcm_ClusterShade	DynamicC9_wavelet.HHL_glcm_Imc1	DynamicC1_LoG2_glszm_SmallAreaEmphasis	DynamicC10_original_glcm_Idmn
DynamicC1_original_firstorder_Minimum	DynamicC11_LoG1_glcm_Idn	DynamicC1_wavelet.HHL_firstorder_Skewness	DynamicC10_wavelet.HLH_gldm_SmallDependenceLowGrayLevelEmphasis
DynamicC1_wavelet.HLH_gldm_SmallDependenceLowGrayLevelEmphasis	DynamicC11_original_firstorder_Kurtosis	DynamicC1_wavelet.HLH_gldm_LargeDependenceHighGrayLevelEmphasis	DynamicC10_wavelet.HLL_firstorder_Skewness
DynamicC1_wavelet.LHL_gldm_SmallDependenceLowGrayLevelEmphasis	DynamicC10_LoG2_glrlm_LongRunHighGrayLevelEmphasis	DynamicC10_wavelet.LHH_firstorder_Kurtosis	DynamicC10_wavelet.LHH_firstorder_Maximum
DynamicC10_LoG1_gldm_SmallDependenceLowGrayLevelEmphasis	DynamicC10_wavelet.LHL_firstorder_Skewness	DynamicC11_LoG1_glcm_Imc2	DynamicC10_wavelet.LHH_glszm_GrayLevelNonUniformity
DynamicC10_LoG2_glszm_SmallAreaLowGrayLevelEmphasis	DynamicC11_original_glrlm_ShortRunLowGrayLevelEmphasis	DynamicC11_LoG3_glcm_Idmn	DynamicC10_wavelet.LHL_glcm_Imc1
DynamicC10_LoG3_glcm_Idn	DynamicC11_wavelet.LLL_gldm_LowGrayLevelEmphasis	DynamicC11_LoG3_glcm_Imc2	DynamicC10_wavelet.LLL_firstorder_Minimum
DynamicC10_LoG3_glrlm_ShortRunLowGrayLevelEmphasis	BasicPostEarly_wavelet.LHL_firstorder_RootMeanSquared	DynamicC11_LoG3_glszm_SmallAreaLowGrayLevelEmphasis	DynamicC11_wavelet.LHH_gldm_LargeDependenceLowGrayLevelEmphasis
DynamicC10_original_glcm_Correlation	DynamicC2_wavelet.LLL_glszm_SizeZoneNonUniformityNormalized	DynamicC11_original_gldm_LargeDependenceHighGrayLevelEmphasis	DynamicC11_wavelet.LHL_glszm_GrayLevelNonUniformity
DynamicC10_wavelet.HHH_glcm_Idmn	DynamicC1_wavelet.LLH_firstorder_Maximum	DynamicC11_wavelet.HLH_glrlm_LongRunLowGrayLevelEmphasis	DynamicC11_wavelet.LLH_gldm_SmallDependenceLowGrayLevelEmphasis
DynamicC10_wavelet.HHH_glrlm_LongRunHighGrayLevelEmphasis	DynamicC10_wavelet.HLH_gldm_LargeDependenceHighGrayLevelEmphasis	DynamicC11_wavelet.LHL_gldm_LargeDependenceHighGrayLevelEmphasis	DynamicC3_LoG2_glrlm_LowGrayLevelRunEmphasis
DynamicC10_wavelet.HHH_glszm_HighGrayLevelZoneEmphasis	DynamicC9_LoG3_glcm_Imc2	DynamicC11_wavelet.LLL_glcm_Imc1	DynamicC3_wavelet.LLL_gldm_SmallDependenceLowGrayLevelEmphasis
DynamicC10_wavelet.HHL_firstorder_Kurtosis	DynamicC9_LoG3_gldm_SmallDependenceLowGrayLevelEmphasis	DynamicC3_wavelet.HHL_firstorder_TotalEnergy	DynamicC4_wavelet.HHH_firstorder_Skewness
DynamicC10_wavelet.HLH_glcm_Idn	BasicPre_wavelet.LHH_firstorder_Median	DynamicC9_wavelet.HHH_firstorder_Maximum	DynamicC8_wavelet.HLL_firstorder_Energy
DynamicC10_wavelet.HLH_gldm_LargeDependenceHighGrayLevelEmphasis	DynamicC10_wavelet.HHH_glcm_Idmn	DynamicC10_LoG3_gldm_LargeDependenceHighGrayLevelEmphasis	DynamicC8_wavelet.HLL_firstorder_TotalEnergy
DynamicC10_wavelet.HLH_glszm_SizeZoneNonUniformityNormalized	DynamicC10_wavelet.HHL_firstorder_Range	DynamicC10_wavelet.LLH_glszm_SizeZoneNonUniformityNormalized	DynamicC8_wavelet.LLH_firstorder_Energy
DynamicC10_wavelet.HLH_glszm_SmallAreaEmphasis	DynamicC10_wavelet.HLH_glcm_ClusterShade	DynamicC11_wavelet.HLL_glcm_Imc1	DynamicC8_wavelet.LLH_firstorder_TotalEnergy
DynamicC10_wavelet.HLL_firstorder_Energy	DynamicC10_wavelet.HLH_glrlm_LongRunHighGrayLevelEmphasis	DynamicC11_wavelet.LHH_gldm_SmallDependenceLowGrayLevelEmphasis	DynamicC9_wavelet.LLL_firstorder_Skewness
DynamicC10_wavelet.HLL_firstorder_TotalEnergy	DynamicC11_wavelet.HHH_firstorder_Energy	DynamicC10_wavelet.HLH_glszm_ZoneEntropy	DynamicC1_LoG1_firstorder_Skewness
DynamicC10_wavelet.HLL_gldm_SmallDependenceLowGrayLevelEmphasis	DynamicC11_wavelet.HHH_firstorder_RootMeanSquared		DynamicC1_wavelet.HHH_glszm_LargeAreaHighGrayLevelEmphasis
DynamicC10_wavelet.LHH_firstorder_Maximum	DynamicC11_wavelet.HHL_firstorder_Skewness		DynamicC10_wavelet.HHH_glcm_Imc2
DynamicC10_wavelet.LHH_glcm_Imc2	DynamicC11_wavelet.HLL_gldm_DependenceEntropy		DynamicC10_wavelet.HLL_firstorder_Maximum
DynamicC10_wavelet.LHH_glrlm_LongRunHighGrayLevelEmphasis	DynamicC11_wavelet.LLL_gldm_LargeDependenceHighGrayLevelEmphasis		DynamicC5_wavelet.LHH_firstorder_RootMeanSquared
DynamicC10_wavelet.LLH_gldm_LargeDependenceHighGrayLevelEmphasis	DynamicC2_LoG2_gldm_LowGrayLevelEmphasis		DynamicC8_wavelet.LHL_firstorder_Kurtosis
DynamicC10_wavelet.LLH_glszm_SmallAreaLowGrayLevelEmphasis	DynamicC5_wavelet.HHL_firstorder_Skewness		BasicPostLater_wavelet.LHL_firstorder_Kurtosis
DynamicC11_LoG2_glcm_Idmn	BasicPostMiddle_wavelet.HHH_gldm_DependenceNonUniformityNormalized		DynamicC1_original_glcm_ClusterShade
DynamicC11_LoG2_glcm_Idn	DynamicC10_LoG1_glrlm_LongRunHighGrayLevelEmphasis		BasicPostEarly_wavelet.HLH_glcm_Autocorrelation
DynamicC11_original_firstorder_Kurtosis	DynamicC10_LoG3_glcm_Imc2		DynamicC10_wavelet.HHL_gldm_SmallDependenceHighGrayLevelEmphasis
DynamicC11_original_glcm_ClusterShade	DynamicC10_wavelet.HLL_gldm_SmallDependenceLowGrayLevelEmphasis		DynamicC10_wavelet.LLH_firstorder_Skewness
DynamicC11_wavelet.HHH_glcm_Correlation	DynamicC11_LoG3_firstorder_Kurtosis		DynamicC10_wavelet.LLL_glszm_LargeAreaHighGrayLevelEmphasis
DynamicC11_wavelet.HHH_glcm_Idn	DynamicC11_wavelet.HLH_gldm_SmallDependenceLowGrayLevelEmphasis		DynamicC11_LoG1_glcm_ClusterShade
DynamicC11_wavelet.HHL_glcm_Idmn	DynamicC11_wavelet.HLL_gldm_SmallDependenceLowGrayLevelEmphasis		DynamicC11_wavelet.HLL_glcm_Idmn
DynamicC11_wavelet.HHL_glcm_Imc2	DynamicC2_wavelet.LHL_glcm_Idmn		DynamicC11_wavelet.LLH_glcm_Imc1
DynamicC11_wavelet.HHL_glszm_LowGrayLevelZoneEmphasis	DynamicC10_wavelet.LHH_gldm_DependenceEntropy		DynamicC2_wavelet.LHL_firstorder_RootMeanSquared
DynamicC11_wavelet.HLH_glcm_Imc2	BasicPostLater_wavelet.HHH_firstorder_Median		DynamicC3_wavelet.LHH_glszm_SmallAreaEmphasis
DynamicC11_wavelet.HLH_gldm_SmallDependenceLowGrayLevelEmphasis	DynamicC11_wavelet.HHL_glcm_Correlation		DynamicC6_LoG1_firstorder_Kurtosis
DynamicC11_wavelet.HLH_glszm_LargeAreaEmphasis	DynamicC11_wavelet.HLL_glcm_Imc2		DynamicC8_wavelet.LHH_glcm_JointAverage
DynamicC11_wavelet.HLH_glszm_SmallAreaEmphasis	DynamicC2_LoG3_gldm_DependenceEntropy		DynamicC10_LoG3_firstorder_MeanAbsoluteDeviation
DynamicC11_wavelet.HLH_glszm_ZoneEntropy	DynamicC11_LoG3_glcm_Correlation		DynamicC11_wavelet.HLH_gldm_HighGrayLevelEmphasis
DynamicC11_wavelet.HLL_firstorder_Kurtosis	BasicPostMiddle_wavelet.LLL_firstorder_Skewness		DynamicC8_wavelet.LHH_glcm_Idn
DynamicC11_wavelet.LHH_glcm_Idn	BasicPostLater_LoG2_glszm_LargeAreaHighGrayLevelEmphasis		DynamicC9_original_glrlm_ShortRunLowGrayLevelEmphasis
DynamicC11_wavelet.LHH_glrlm_LongRunLowGrayLevelEmphasis	DynamicC11_wavelet.HLH_glszm_SmallAreaHighGrayLevelEmphasis		DynamicC10_LoG3_firstorder_Variance
DynamicC11_wavelet.LHH_glszm_SmallAreaEmphasis			DynamicC10_LoG3_glcm_ClusterTendency
DynamicC11_wavelet.LHH_glszm_ZoneEntropy			DynamicC10_original_gldm_LargeDependenceHighGrayLevelEmphasis
DynamicC11_wavelet.LHL_firstorder_Energy			DynamicC10_wavelet.HHH_glszm_SizeZoneNonUniformityNormalized
DynamicC11_wavelet.LHL_glrlm_LowGrayLevelRunEmphasis			DynamicC10_wavelet.HLH_gldm_DependenceEntropy
DynamicC11_wavelet.LHL_glszm_GrayLevelNonUniformity			DynamicC10_wavelet.LHL_glcm_Idmn
DynamicC11_wavelet.LLH_glcm_Idn			DynamicC11_LoG3_gldm_SmallDependenceLowGrayLevelEmphasis
DynamicC2_wavelet.HHL_gldm_SmallDependenceLowGrayLevelEmphasis
DynamicC2_wavelet.HLH_glszm_GrayLevelNonUniformityNormalized
DynamicC2_wavelet.HLL_firstorder_Skewness
DynamicC2_wavelet.LHH_glszm_SmallAreaEmphasis
DynamicC2_wavelet.LLH_glszm_SmallAreaEmphasis
DynamicC3_wavelet.HHH_glszm_ZoneEntropy
DynamicC3_wavelet.HLH_glszm_GrayLevelNonUniformityNormalized
DynamicC3_wavelet.HLL_glcm_Correlation
DynamicC3_wavelet.LHH_gldm_SmallDependenceLowGrayLevelEmphasis
BasicPostEarly_LoG2_firstorder_Kurtosis
DynamicC4_LoG2_firstorder_Kurtosis
DynamicC4_LoG2_firstorder_Skewness
DynamicC9_wavelet.HHL_glszm_SmallAreaEmphasis
DynamicC1_wavelet.LLH_firstorder_Energy
DynamicC11_wavelet.LHL_glszm_LowGrayLevelZoneEmphasis
DynamicC3_wavelet.HHL_glcm_Id

## Sheet: BC prognosis gene sets
MammaPrint (n = 99)	BC-8mriG (n = 115)
Features selected (n = 6)	Features selected (n = 29)
DynamicC11_wavelet.LHH_glszm_GrayLevelNonUniformityNormalized	BasicPostMiddle_LoG3_firstorder_Kurtosis
DynamicC3_wavelet.HHL_glcm_InverseVariance	DynamicC11_wavelet.LHL_gldm_DependenceEntropy
DynamicC3_LoG2_glcm_Correlation	DynamicC11_wavelet.LHH_glszm_SmallAreaLowGrayLevelEmphasis
DynamicC3_original_glszm_SmallAreaEmphasis	DynamicC11_wavelet.HHL_firstorder_RootMeanSquared
DynamicC10_wavelet.LHH_glszm_SmallAreaEmphasis	DynamicC11_LoG1_glrlm_HighGrayLevelRunEmphasis
DynamicC1_wavelet.LLH_gldm_SmallDependenceLowGrayLevelEmphasis	DynamicC11_wavelet.LLL_glcm_Correlation
BasicPostMiddle_LoG3_firstorder_Skewness	DynamicC11_wavelet.HHL_firstorder_Energy
BasicPre_wavelet.LHH_firstorder_Median	DynamicC8_wavelet.LHL_firstorder_Median
DynamicC11_wavelet.LHL_glcm_Correlation	DynamicC5_LoG1_firstorder_RootMeanSquared
DynamicC11_wavelet.LLH_glcm_Idn	DynamicC10_wavelet.HHL_glszm_SmallAreaLowGrayLevelEmphasis
DynamicC3_original_gldm_LargeDependenceHighGrayLevelEmphasis	DynamicC9_wavelet.LLL_gldm_LargeDependenceHighGrayLevelEmphasis
DynamicC3_wavelet.LLH_firstorder_RootMeanSquared	BasicPostMiddle_LoG2_firstorder_Skewness
BasicPostLater_original_gldm_LargeDependenceHighGrayLevelEmphasis	DynamicC8_wavelet.LHH_glcm_Imc2
DynamicC10_wavelet.HHL_firstorder_Energy	DynamicC8_wavelet.LHH_gldm_LargeDependenceHighGrayLevelEmphasis
DynamicC9_LoG1_glszm_SizeZoneNonUniformityNormalized	BasicPostMiddle_LoG3_firstorder_InterquartileRange
DynamicC9_wavelet.HHH_glszm_GrayLevelVariance	DynamicC7_wavelet.HLH_glcm_Imc1
BasicPostLater_wavelet.LHH_firstorder_Skewness	DynamicC7_LoG1_firstorder_Skewness
DynamicC10_wavelet.HLH_glcm_Idn	DynamicC11_wavelet.HHL_firstorder_Maximum
DynamicC11_wavelet.HLL_glcm_Imc2	DynamicC11_wavelet.HHH_gldm_SmallDependenceLowGrayLevelEmphasis
DynamicC11_wavelet.HLL_gldm_LargeDependenceLowGrayLevelEmphasis	DynamicC4_LoG3_firstorder_InterquartileRange
DynamicC11_wavelet.LLL_glcm_ClusterShade	DynamicC6_wavelet.HLH_glcm_Imc1
DynamicC11_wavelet.LLL_glcm_Idmn	BasicPostEarly_wavelet.HHH_glcm_ClusterShade
DynamicC3_wavelet.LLH_firstorder_Skewness	DynamicC9_wavelet.LHH_gldm_LargeDependenceHighGrayLevelEmphasis
DynamicC11_wavelet.HLH_glrlm_ShortRunLowGrayLevelEmphasis	DynamicC11_wavelet.LHH_glrlm_LongRunHighGrayLevelEmphasis
DynamicC8_wavelet.LLH_firstorder_Kurtosis	DynamicC8_LoG3_firstorder_InterquartileRange
DynamicC10_LoG1_glcm_ClusterShade	DynamicC1_wavelet.LLL_gldm_SmallDependenceLowGrayLevelEmphasis
DynamicC10_wavelet.HHH_glszm_SizeZoneNonUniformity	DynamicC11_wavelet.HHL_glcm_ClusterShade
DynamicC10_wavelet.HHL_glszm_GrayLevelNonUniformityNormalized	DynamicC11_wavelet.LHH_gldm_SmallDependenceLowGrayLevelEmphasis
DynamicC11_LoG3_glcm_Idn	DynamicC11_wavelet.LLL_gldm_LargeDependenceHighGrayLevelEmphasis
DynamicC11_wavelet.HHH_firstorder_Kurtosis	DynamicC2_wavelet.HHH_firstorder_Median
DynamicC1_wavelet.HLL_firstorder_Energy	DynamicC11_LoG1_glszm_HighGrayLevelZoneEmphasis
DynamicC10_wavelet.HHH_firstorder_Median	DynamicC10_wavelet.LLH_glszm_SizeZoneNonUniformityNormalized
DynamicC10_wavelet.HLL_glrlm_LongRunLowGrayLevelEmphasis	DynamicC2_wavelet.HHL_glcm_ClusterShade
DynamicC11_wavelet.HHL_glszm_SmallAreaEmphasis	DynamicC5_wavelet.HLH_glcm_Imc1
DynamicC8_wavelet.HLH_firstorder_Skewness	DynamicC10_wavelet.HHL_glrlm_ShortRunLowGrayLevelEmphasis
DynamicC1_wavelet.HHH_gldm_SmallDependenceLowGrayLevelEmphasis	DynamicC11_wavelet.HHL_firstorder_Median
DynamicC10_original_glszm_GrayLevelNonUniformity	DynamicC11_wavelet.HLH_glrlm_LongRunHighGrayLevelEmphasis
DynamicC10_wavelet.HHH_glrlm_LongRunHighGrayLevelEmphasis	DynamicC11_wavelet.HLH_glszm_ZoneEntropy
DynamicC10_wavelet.HLL_gldm_SmallDependenceLowGrayLevelEmphasis	DynamicC11_wavelet.LLL_glszm_SmallAreaLowGrayLevelEmphasis
DynamicC10_wavelet.LHL_glrlm_ShortRunLowGrayLevelEmphasis	BasicPostLater_wavelet.HHH_glcm_Correlation
DynamicC10_wavelet.LLL_gldm_SmallDependenceLowGrayLevelEmphasis	DynamicC1_wavelet.LHL_firstorder_Energy
DynamicC11_LoG2_glcm_ClusterShade	DynamicC1_wavelet.LHL_firstorder_TotalEnergy
DynamicC11_wavelet.HHL_gldm_SmallDependenceLowGrayLevelEmphasis	DynamicC10_wavelet.HHL_glrlm_LongRunHighGrayLevelEmphasis
DynamicC11_wavelet.LHH_gldm_DependenceEntropy	DynamicC10_wavelet.LLH_firstorder_RootMeanSquared
DynamicC11_wavelet.LHL_firstorder_Mean	DynamicC11_LoG3_glcm_Imc2
DynamicC2_wavelet.HHL_glszm_SmallAreaEmphasis	DynamicC11_wavelet.HHH_firstorder_Maximum
DynamicC3_wavelet.HHH_firstorder_RootMeanSquared	DynamicC11_wavelet.LHH_firstorder_Skewness
DynamicC3_wavelet.LHL_glcm_Idmn	DynamicC11_wavelet.LLH_glszm_GrayLevelNonUniformity
BasicPostLater_LoG3_firstorder_Skewness	DynamicC8_LoG2_firstorder_Kurtosis
DynamicC8_wavelet.LHH_firstorder_Kurtosis	DynamicC8_wavelet.HHL_glcm_Imc1
DynamicC11_wavelet.HHH_firstorder_RootMeanSquared	DynamicC8_wavelet.LHL_glcm_ClusterShade
DynamicC11_wavelet.HHH_firstorder_TotalEnergy	DynamicC11_wavelet.LLH_glcm_Idmn
DynamicC2_wavelet.HHH_glszm_SizeZoneNonUniformityNormalized	DynamicC2_wavelet.LHL_glszm_SmallAreaEmphasis
DynamicC11_wavelet.LHL_firstorder_Energy	DynamicC8_wavelet.HLH_glcm_ClusterShade
DynamicC11_wavelet.LHL_firstorder_TotalEnergy	DynamicC10_LoG1_glrlm_ShortRunHighGrayLevelEmphasis
DynamicC11_wavelet.LLH_glrlm_RunPercentage	DynamicC10_original_firstorder_Kurtosis
DynamicC1_wavelet.HLL_firstorder_TotalEnergy	DynamicC10_wavelet.HHH_firstorder_Energy
DynamicC11_wavelet.HHL_firstorder_Range	DynamicC10_wavelet.HLL_glcm_ClusterShade
DynamicC11_wavelet.LHL_glcm_Idmn	DynamicC11_LoG2_firstorder_Skewness
DynamicC3_LoG2_glcm_Imc2	DynamicC9_LoG1_glcm_Imc1
DynamicC8_LoG1_glszm_SizeZoneNonUniformityNormalized	DynamicC9_wavelet.HHL_glcm_Imc2
DynamicC8_wavelet.LHH_firstorder_Median	DynamicC9_wavelet.LHH_glrlm_LongRunHighGrayLevelEmphasis
DynamicC10_wavelet.HHL_firstorder_Kurtosis	Shape_Elongation
DynamicC11_wavelet.HHL_glrlm_RunEntropy	BasicPostMiddle_LoG3_glszm_SizeZoneNonUniformityNormalized
DynamicC11_wavelet.HLH_glcm_Imc1	DynamicC10_LoG1_glcm_Correlation
DynamicC11_wavelet.LLH_gldm_DependenceNonUniformity	DynamicC10_LoG1_glrlm_LongRunHighGrayLevelEmphasis
DynamicC11_wavelet.LLH_gldm_DependenceNonUniformityNormalized	DynamicC10_wavelet.HLH_glcm_ClusterShade
BasicPostEarly_wavelet.LLH_glszm_SizeZoneNonUniformityNormalized	DynamicC10_wavelet.LHL_glszm_GrayLevelNonUniformity
BasicPostMiddle_LoG2_firstorder_Skewness	DynamicC10_wavelet.LLH_glcm_Correlation
BasicPostMiddle_wavelet.LLH_glszm_SizeZoneNonUniformityNormalized	DynamicC11_LoG1_glszm_SmallAreaEmphasis
DynamicC10_LoG2_firstorder_90Percentile	DynamicC11_original_firstorder_Minimum
DynamicC11_LoG2_glszm_SizeZoneNonUniformityNormalized	DynamicC11_wavelet.HHH_glcm_Imc2
DynamicC11_wavelet.HHH_firstorder_Mean	DynamicC2_wavelet.LHL_glszm_ZoneEntropy
DynamicC10_wavelet.HHH_glszm_LargeAreaLowGrayLevelEmphasis	DynamicC9_wavelet.HHL_firstorder_Kurtosis
DynamicC10_wavelet.HHL_firstorder_TotalEnergy	DynamicC10_wavelet.HHH_firstorder_TotalEnergy
DynamicC8_wavelet.LHH_glszm_GrayLevelNonUniformityNormalized	DynamicC10_wavelet.HLH_firstorder_Skewness
DynamicC10_wavelet.LHH_glszm_ZoneEntropy	DynamicC5_LoG3_glszm_GrayLevelNonUniformityNormalized
BasicPostEarly_LoG3_firstorder_Skewness	DynamicC8_LoG2_glcm_Correlation
DynamicC10_wavelet.HHH_glszm_ZoneVariance	BasicPostEarly_wavelet.HHH_firstorder_Skewness
DynamicC5_wavelet.LHH_firstorder_RootMeanSquared	DynamicC1_LoG3_firstorder_Skewness
BasicPostLater_wavelet.LLH_firstorder_RootMeanSquared	DynamicC10_LoG2_glcm_ClusterShade
DynamicC2_wavelet.HHH_gldm_SmallDependenceLowGrayLevelEmphasis	DynamicC11_wavelet.HLL_glcm_Idmn
DynamicC11_wavelet.HLL_glszm_GrayLevelNonUniformity	DynamicC3_wavelet.HLH_glcm_Idmn
DynamicC11_wavelet.LLH_glszm_GrayLevelNonUniformity	DynamicC1_wavelet.HHL_glcm_ClusterProminence
DynamicC10_wavelet.HHH_firstorder_Minimum	DynamicC10_wavelet.HHL_glcm_Correlation
DynamicC1_LoG3_firstorder_Skewness	DynamicC11_original_glrlm_ShortRunLowGrayLevelEmphasis
DynamicC11_wavelet.HHL_glrlm_ShortRunHighGrayLevelEmphasis	DynamicC3_wavelet.HHL_firstorder_Kurtosis
DynamicC10_LoG1_gldm_LargeDependenceHighGrayLevelEmphasis	DynamicC8_wavelet.HHH_glcm_Imc1
BasicPostMiddle_wavelet.LLH_glszm_SmallAreaEmphasis	BasicPostLater_wavelet.HLH_glcm_Imc1
DynamicC11_wavelet.HHH_firstorder_Energy	DynamicC1_wavelet.HLL_glcm_ClusterProminence
DynamicC2_wavelet.HLH_gldm_LargeDependenceHighGrayLevelEmphasis	DynamicC10_wavelet.HLH_firstorder_Kurtosis
DynamicC11_wavelet.HHL_glcm_Idmn	DynamicC10_wavelet.HLH_glcm_Idn
DynamicC11_wavelet.LHH_glrlm_RunEntropy	DynamicC10_wavelet.LHH_gldm_LargeDependenceHighGrayLevelEmphasis
DynamicC5_wavelet.HHL_firstorder_Median	DynamicC10_wavelet.LLH_firstorder_Energy
BasicPre_wavelet.LHH_firstorder_RootMeanSquared	DynamicC11_LoG2_glcm_Imc2
BasicPostEarly_wavelet.HLH_glszm_LowGrayLevelZoneEmphasis	DynamicC11_wavelet.LHL_firstorder_Energy
DynamicC3_LoG2_glcm_Imc1	DynamicC8_wavelet.HHH_gldm_LargeDependenceHighGrayLevelEmphasis
BasicPre_wavelet.LHH_firstorder_Mean	DynamicC9_original_gldm_LargeDependenceHighGrayLevelEmphasis
DynamicC11_wavelet.HLH_gldm_SmallDependenceHighGrayLevelEmphasis	DynamicC1_wavelet.HLH_glcm_ClusterShade
	DynamicC11_wavelet.LHL_firstorder_TotalEnergy
	DynamicC2_wavelet.HLH_gldm_SmallDependenceLowGrayLevelEmphasis
	DynamicC10_LoG3_glszm_SmallAreaEmphasis
	DynamicC10_wavelet.LHL_glcm_Imc1
	DynamicC4_wavelet.LHH_firstorder_Skewness
	DynamicC5_wavelet.HLL_glcm_ClusterShade
	DynamicC9_LoG2_firstorder_90Percentile
	BasicPre_wavelet.HLH_firstorder_Skewness
	DynamicC1_wavelet.HLH_gldm_LargeDependenceHighGrayLevelEmphasis
	DynamicC10_LoG2_gldm_LargeDependenceHighGrayLevelEmphasis
	DynamicC10_original_gldm_DependenceEntropy
	DynamicC10_wavelet.LHH_glcm_Correlation
	DynamicC10_wavelet.LHL_firstorder_Skewness
	DynamicC11_wavelet.LLH_glcm_ClusterShade
	DynamicC2_LoG3_firstorder_InterquartileRange
	DynamicC3_wavelet.HLH_gldm_LargeDependenceHighGrayLevelEmphasis
