# Supplementary material for: Radiogenomics analysis reveals the associations of dynamic contrast-enhanced–MRI features with gene expression characteristics, PAM50 subtypes, and prognosis of breast cancer
Source: Front Oncol. 2022 Jul 28;12:943326. doi: 10.3389/fonc.2022.943326 (PMC9366134; doi:10.3389/fonc.2022.943326)
Supplement: Supplementary file 5 [file DataSheet_5.xlsx]

## Sheet: Hyper-parameters
	Best performance classifier	Detailed hyper-parameters
ER	Random Forest (RF)	ntree: 750; mtry: 1
PR	Support Vector Machine (SVM)	type: C-classification; kernel: polynomial; cost: 4; degree: 19; coef0: 0.5; gamma: 0.02; cross: 5
HER2	Support Vector Machine (SVM)	type: C-classification; kernel: polynomial; cost: 8; degree: 11; coef0: 0.5; gamma: 0.016; cross: 5
Ki67	Support Vector Machine (SVM)	type: C-classification; kernel: polynomial; cost: 14; degree: 3; coef0: 0.5; gamma: 0.07; cross: 5
IHC LumA	Support Vector Machine (SVM)	type: C-classification; kernel: polynomial; cost: 1; degree: 10; coef0: 0.5; gamma: 0.03; cross: 5
IHC LumB	Support Vector Machine (SVM)	type: C-classification; kernel: polynomial; cost: 1; degree: 4; coef0: 0.5; gamma: 0.39; cross: 5
IHC Her2-Positive	Support Vector Machine (SVM)	type: C-classification; kernel: polynomial; cost: 2; degree: 3; coef0: 0.5; gamma: 0.19; cross: 5
IHC Triple Negative	Support Vector Machine (SVM)	type: C-classification; kernel: polynomial; cost: 1; degree: 19; coef0: 0.5; gamma: 0.003; cross: 5
PAM50 LumA	Support Vector Machine (SVM)	type: C-classification; kernel: polynomial; cost: 1; degree: 8; coef0: 0.5; gamma: 0.04; cross: 5
PAM50 LumB	Support Vector Machine (SVM)	type: C-classification; kernel: polynomial; cost: 14; degree: 12; coef0: 0.5; gamma: 0.16; cross: 5
PAM50 Her2-Enriched	Support Vector Machine (SVM)	type: C-classification; kernel: polynomial; cost: 1; degree: 6; coef0: 0.5; gamma: 0.57; cross: 5
PAM50 Basal-like	Support Vector Machine (SVM)	type: C-classification; kernel: polynomial; cost: 3; degree: 12; coef0: 0.5; gamma: 0.02; cross: 5
MammaPrint	Support Vector Machine (SVM)	type: C-classification; kernel: polynomial; cost: 2; degree: 3; coef0: 0.5; gamma: 0.04; cross: 5
BC-8mriG	Support Vector Machine (SVM)	type: C-classification; kernel: polynomial; cost: 1; degree: 8; coef0: 0.5; gamma: 0.011; cross: 5
